# Supplementary material for: Growth Mode and Physiological State of Cells Prior to Biofilm Formation Affect Immune Evasion and Persistence of Staphylococcus aureus
Source: Microorganisms. 2020 Jan 12;8(1):106. doi: 10.3390/microorganisms8010106 (PMC7023439; doi:10.3390/microorganisms8010106)
Supplement: Supplementary file 1 [file microorganisms-08-00106-s001.zip]

Archive with 6 entries (6 files):
- Supplementary Figures.docx
- Table_S1.xlsx
- Table_S2.xlsx
- Table_S3.xlsx
- Table_S4.docx
- Table_S5.xlsx
