# Supplementary material for: Growth Mode and Physiological State of Cells Prior to Biofilm Formation Affect Immune Evasion and Persistence of Staphylococcus aureus
Source: Microorganisms. 2020 Jan 12;8(1):106. doi: 10.3390/microorganisms8010106 (PMC7023439; doi:10.3390/microorganisms8010106)
Supplement: Supplementary file 1 [file microorganisms-08-00106-s001.zip › Table_S1.xlsx]

## Sheet: MaxQuant-output file
Table S1. The MaxQuant output-file showing the identified proteins after searching the MS/MS raw data against the Staphylococcus aureus ATCC25923 protein database. Protein IDs with CON_ and REV_, detection of possible contaminants and false-positive identifications, respectively.
										SDBF_24h	SDBF_24h	SDBF_24h	SDBF_6h	SDBF_6h	SDBF_6h	EDBF_24h	EDBF_24h	EDBF_24h	EDBF_6h	EDBF_6h	EDBF_6h	PL 96h	PL 96h	PL 96h	PL 78h	PL 78h	PL 78h	PL 26h	PL 26h	PL 26h	PL8h	PL8h	PL8h	SDBF_24h	SDBF_24h	SDBF_24h	SDBF_6h	SDBF_6h	SDBF_6h	EDBF_24h	EDBF_24h	EDBF_24h	EDBF_6h	EDBF_6h	EDBF_6h	PL 96h	PL 96h	PL 96h	PL 78h
Protein IDs	Majority protein IDs	Primary protein function	Peptide counts (all)	Peptide counts (razor+unique)	Peptide counts (unique)	Number of proteins	Peptides	Razor + unique peptides	Unique peptides	Peptides S1	Peptides S2	Peptides S3	Peptides S4	Peptides S5	Peptides S6	Peptides S7	Peptides S8	Peptides S9	Peptides S10	Peptides S11	Peptides S12	Peptides S13	Peptides S14	Peptides S15	Peptides S16	Peptides S17	Peptides S18	Peptides S19	Peptides S20	Peptides S21	Peptides S22	Peptides S23	Peptides S24	Razor + unique peptides S1	Razor + unique peptides S2	Razor + unique peptides S3	Razor + unique peptides S4	Razor + unique peptides S5	Razor + unique peptides S6	Razor + unique peptides S7	Razor + unique peptides S8	Razor + unique peptides S9	Razor + unique peptides S10	Razor + unique peptides S11	Razor + unique peptides S12	Razor + unique peptides S13	Razor + unique peptides S14	Razor + unique peptides S15	Razor + unique peptides S16
WP_000378396.1;AIO22370.1	WP_000378396.1;AIO22370.1	cadmium-transporting ATPase	7;7	7;7	7;7	2	7	7	7	6	6	7	6	7	7	4	6	5	5	4	3	7	7	6	7	7	7	1	6	7	3	3	3	6	6	7	6	7	7	4	6	5	5	4	3	7	7	6	7
WP_000358995.1;AIO22377.1	WP_000358995.1;AIO22377.1	protein ArsC	1;1	1;1	1;1	2	1	1	1	1	1	1	1	1	1	0	1	1	0	0	1	0	0	1	0	0	1	0	1	0	0	1	1	1	1	1	1	1	1	0	1	1	0	0	1	0	0	1	0
WP_000726502.1;AIO22378.1	WP_000726502.1;AIO22378.1	lactococcin 972 family bacteriocin	2;2	2;2	2;2	2	2	2	2	1	0	1	1	1	1	1	1	2	2	2	2	1	1	1	1	2	1	2	1	1	2	1	1	1	0	1	1	1	1	1	1	2	2	2	2	1	1	1	1
WP_000069452.1;AIO22394.1	WP_000069452.1;AIO22394.1	copper-transporting P-type ATPase B	5;5	5;5	5;5	2	5	5	5	2	3	4	4	4	4	1	2	2	0	1	1	4	3	2	4	2	3	1	1	2	0	2	1	2	3	4	4	4	4	1	2	2	0	1	1	4	3	2	4
WP_000277155.1;AIO22395.1	WP_000277155.1;AIO22395.1	hypothetical multicopper oxidase protein	18;18	18;18	18;18	2	18	18	18	12	12	11	12	13	14	13	16	16	16	18	15	11	6	7	12	11	9	16	18	17	16	13	15	12	12	11	12	13	14	13	16	16	16	18	15	11	6	7	12
CON__P00761	CON__P00761		5	5	5	1	5	5	5	5	5	4	5	4	5	5	5	5	5	5	5	4	4	4	5	5	4	4	5	5	4	4	4	5	5	4	5	4	5	5	5	5	5	5	5	4	4	4	5
CON__P02769;CON__P02768-1	CON__P02769		13;2	13;2	13;2	2	13	13	13	13	12	12	11	11	9	12	8	10	10	9	9	6	5	6	2	4	3	5	3	5	5	7	6	13	12	12	11	11	9	12	8	10	10	9	9	6	5	6	2
CON__P04258	CON__P04258		1	1	1	1	1	1	1	1	1	0	0	1	1	0	0	0	0	1	1	1	0	0	0	0	0	0	0	1	1	0	1	1	1	0	0	1	1	0	0	0	0	1	1	1	0	0	0
CON__P04264;CON__Q922U2;CON__Q5XQN5	CON__P04264		7;1;1	7;1;1	6;1;1	3	7	7	6	0	2	5	3	2	3	0	2	1	3	4	5	0	1	0	1	1	5	1	1	1	4	1	0	0	2	5	3	2	3	0	2	1	3	4	5	0	1	0	1
CON__P05787	CON__P05787		1	1	1	1	1	1	1	1	1	1	1	1	1	1	1	1	1	1	1	1	1	0	1	1	1	1	1	1	1	1	1	1	1	1	1	1	1	1	1	1	1	1	1	1	1	0	1
CON__P07477	CON__P07477		1	1	1	1	1	1	1	1	0	0	0	1	0	1	1	1	1	0	1	0	0	0	1	1	0	0	1	1	0	0	0	1	0	0	0	1	0	1	1	1	1	0	1	0	0	0	1
CON__P13645;CON__P02535-1	CON__P13645		4;1	3;1	3;1	2	4	3	3	1	1	4	2	2	1	1	2	1	3	3	3	1	1	1	1	1	2	1	1	1	3	1	1	1	1	3	1	2	1	0	1	0	2	2	2	0	0	0	1
CON__P20930	CON__P20930		1	1	1	1	1	1	1	1	1	1	0	0	0	0	0	0	0	0	0	0	0	0	0	0	0	0	0	1	1	0	0	1	1	1	0	0	0	0	0	0	0	0	0	0	0	0	0
CON__P35527;CON__Q04695;CON__P08730-1;CON__P19012;CON__P02533;CON__P08779;CON__Q99456	CON__P35527		4;1;1;1;1;1;1	4;1;1;1;1;1;1	3;0;0;0;0;0;0	7	4	4	3	2	3	4	4	3	3	3	3	2	4	4	4	2	3	2	1	2	1	2	2	2	4	2	2	2	3	4	4	3	3	3	3	2	4	4	4	2	3	2	1
CON__P35908;CON__P48668;CON__P04259;CON__P02538;CON__P19013;CON__ENSEMBL:ENSBTAP00000038253;CON__Q3TTY5	CON__P35908		4;1;1;1;1;1;1	3;1;1;1;1;1;1	3;1;1;1;1;1;1	7	4	3	3	0	1	4	1	0	1	0	1	0	2	3	0	0	0	0	1	1	1	1	0	1	1	1	0	0	1	3	1	0	0	0	0	0	2	3	0	0	0	0	0
REV__CON__P17697	REV__CON__P17697		1	1	1	1	1	1	1	1	1	1	1	0	1	0	1	0	1	1	1	1	1	1	1	1	1	1	1	1	1	1	1	1	1	1	1	0	1	0	1	0	1	1	1	1	1	1	1
REV__CON__Q32MB2	REV__CON__Q32MB2		1	1	1	1	1	1	1	1	1	1	1	1	1	1	1	1	1	1	0	1	1	1	0	1	1	0	1	0	0	0	0	1	1	1	1	1	1	1	1	1	1	1	0	1	1	1	0
REV__WP_000150022.1	REV__WP_000150022.1		1	1	1	1	1	1	1	1	1	1	1	1	1	1	1	1	1	1	1	1	1	1	1	1	1	1	1	1	1	1	1	1	1	1	1	1	1	1	1	1	1	1	1	1	1	1	1
REV__WP_000289134.1	REV__WP_000289134.1		1	1	1	1	1	1	1	0	0	0	1	0	1	1	1	1	0	0	0	0	0	0	0	0	1	1	0	1	0	0	0	0	0	0	1	0	1	1	1	1	0	0	0	0	0	0	0
REV__WP_000648617.1	REV__WP_000648617.1		2	2	2	1	2	2	2	1	1	1	1	1	1	1	1	1	1	1	1	1	1	1	1	1	1	1	1	2	1	1	1	1	1	1	1	1	1	1	1	1	1	1	1	1	1	1	1
REV__WP_000663016.1	REV__WP_000663016.1		1	1	1	1	1	1	1	0	0	0	0	0	0	0	0	0	0	0	0	1	0	1	0	0	0	0	0	0	0	1	0	0	0	0	0	0	0	0	0	0	0	0	0	1	0	1	0
REV__WP_000723445.1	REV__WP_000723445.1		2	2	2	1	2	2	2	2	2	1	1	2	1	1	1	1	1	2	2	1	2	2	1	2	1	1	1	1	2	2	2	2	2	1	1	2	1	1	1	1	1	2	2	1	2	2	1
REV__WP_000732090.1	REV__WP_000732090.1		1	1	1	1	1	1	1	0	0	1	1	1	1	1	1	1	0	0	0	1	1	1	1	1	1	1	1	1	0	0	0	0	0	1	1	1	1	1	1	1	0	0	0	1	1	1	1
REV__WP_025174933.1	REV__WP_025174933.1		1	1	1	1	1	1	1	1	1	0	0	0	1	0	0	0	0	1	0	0	0	0	0	0	0	1	0	0	0	0	0	1	1	0	0	0	1	0	0	0	0	1	0	0	0	0	0
WP_000002746.1	WP_000002746.1	3-oxoacyl-ACP reductase	6	6	6	1	6	6	6	4	6	6	6	5	6	2	4	5	4	4	4	5	5	6	5	6	6	4	4	4	4	3	3	4	6	6	6	5	6	2	4	5	4	4	4	5	5	6	5
WP_000003566.1	WP_000003566.1	phenylalanine--tRNA ligase subunit alpha	1	1	1	1	1	1	1	0	1	1	1	1	1	0	1	1	0	0	0	1	0	0	0	0	0	1	1	0	0	0	0	0	1	1	1	1	1	0	1	1	0	0	0	1	0	0	0
WP_000003870.1	WP_000003870.1	bifunctional pyrimidine operon transcriptional regulator/uracil phosphoribosyltransferase PyrR	9	9	9	1	9	9	9	6	5	4	5	4	3	6	6	6	4	5	5	7	7	7	7	7	8	6	4	4	5	5	4	6	5	4	5	4	3	6	6	6	4	5	5	7	7	7	7
WP_000004086.1	WP_000004086.1	30S ribosomal protein S17	2	2	2	1	2	2	2	1	2	2	1	1	1	1	1	1	2	2	2	1	1	1	1	2	1	1	1	1	2	2	2	1	2	2	1	1	1	1	1	1	2	2	2	1	1	1	1
WP_000004981.1	WP_000004981.1	adenosine 5'-monophosphoramidase	7	7	7	1	7	7	7	7	7	6	6	7	6	7	7	6	5	4	7	6	6	6	6	6	6	5	6	7	5	4	5	7	7	6	6	7	6	7	7	6	5	4	7	6	6	6	6
WP_000007673.1	WP_000007673.1	signal recognition particle-docking protein FtsY	3	3	3	1	3	3	3	2	2	3	2	3	3	3	3	3	3	3	1	3	2	3	3	3	3	3	2	2	0	0	0	2	2	3	2	3	3	3	3	3	3	3	1	3	2	3	3
WP_000008061.1	WP_000008061.1	hypothetical protein	2	2	2	1	2	2	2	2	2	2	2	2	2	1	2	2	1	1	1	1	1	2	1	2	1	2	2	2	1	1	1	2	2	2	2	2	2	1	2	2	1	1	1	1	1	2	1
WP_000011827.1	WP_000011827.1	hypothetical protein	11	11	11	1	11	11	11	8	8	9	9	8	8	5	8	9	6	7	7	8	10	10	11	9	9	7	9	7	7	5	6	8	8	9	9	8	8	5	8	9	6	7	7	8	10	10	11
WP_000019697.1	WP_000019697.1	aminomethyl-transferring glycine dehydrogenase	6	6	6	1	6	6	6	5	6	6	6	5	6	5	6	5	2	3	3	6	5	6	6	5	5	3	5	5	1	3	3	5	6	6	6	5	6	5	6	5	2	3	3	6	5	6	6
WP_000020355.1	WP_000020355.1	competence protein CinA	3	3	3	1	3	3	3	3	3	3	3	3	3	0	3	3	1	2	1	3	3	3	3	3	3	1	3	2	1	1	2	3	3	3	3	3	3	0	3	3	1	2	1	3	3	3	3
WP_000021445.1	WP_000021445.1	RNA-binding protein S1	2	2	2	1	2	2	2	2	2	2	2	2	2	2	1	1	2	2	2	2	1	0	1	0	0	1	1	1	2	2	2	2	2	2	2	2	2	2	1	1	2	2	2	2	1	0	1
WP_000024830.1	WP_000024830.1	50S ribosomal protein L4	6	6	6	1	6	6	6	6	4	5	5	5	5	5	5	5	4	5	6	6	5	6	6	6	6	6	6	6	4	2	3	6	4	5	5	5	5	5	5	5	4	5	6	6	5	6	6
WP_000026308.1	WP_000026308.1	hypothetical protein	2	2	2	1	2	2	2	1	2	2	2	1	2	2	2	2	0	0	0	2	2	2	1	2	1	2	2	2	0	0	0	1	2	2	2	1	2	2	2	2	0	0	0	2	2	2	1
WP_000027924.1	WP_000027924.1	Asp-tRNA(Asn)/Glu-tRNA(Gln) amidotransferase GatCAB subunit A	15	15	15	1	15	15	15	11	12	13	11	13	14	12	15	14	10	13	11	15	15	14	15	14	15	14	14	15	11	13	11	11	12	13	11	13	14	12	15	14	10	13	11	15	15	14	15
WP_000028598.1;WP_001794363.1	WP_000028598.1;WP_001794363.1	type I restriction-modification system subunit M	3;3	3;3	3;3	2	3	3	3	3	2	3	3	2	3	3	3	3	1	2	3	3	3	3	3	3	3	2	3	2	2	2	2	3	2	3	3	2	3	3	3	3	1	2	3	3	3	3	3
WP_000029542.1	WP_000029542.1	GNAT family N-acetyltransferase	2	2	2	1	2	2	2	1	0	1	1	1	1	1	1	1	1	0	0	2	2	2	2	2	1	1	1	1	0	0	0	1	0	1	1	1	1	1	1	1	1	0	0	2	2	2	2
WP_000031265.1	WP_000031265.1	class I SAM-dependent methyltransferase	1	1	1	1	1	1	1	1	1	1	1	1	1	0	1	1	0	0	0	1	1	1	1	1	1	1	1	1	0	1	0	1	1	1	1	1	1	0	1	1	0	0	0	1	1	1	1
WP_000032653.1	WP_000032653.1	NUDIX domain-containing protein	4	4	4	1	4	4	4	2	2	3	1	2	2	1	2	3	1	1	1	3	2	3	4	4	2	2	3	3	2	2	2	2	2	3	1	2	2	1	2	3	1	1	1	3	2	3	4
WP_000032734.1	WP_000032734.1	phosphoribosylformylglycinamidine synthase subunit PurL	2	2	2	1	2	2	2	0	0	0	0	0	0	0	1	1	1	0	0	2	1	2	2	2	2	1	1	0	1	0	0	0	0	0	0	0	0	0	1	1	1	0	0	2	1	2	2
WP_000032836.1	WP_000032836.1	quinol oxidase subunit 2	7	7	7	1	7	7	7	7	7	6	7	6	7	4	7	6	6	5	5	6	5	6	6	6	7	6	6	4	6	6	6	7	7	6	7	6	7	4	7	6	6	5	5	6	5	6	6
WP_000034515.1	WP_000034515.1	NAD(P)-dependent oxidoreductase (AKA dTDP-glucose 4,6-dehydratase)	3	3	3	1	3	3	3	0	1	0	0	0	1	3	3	3	3	3	2	3	3	3	3	3	3	2	3	3	3	3	2	0	1	0	0	0	1	3	3	3	3	3	2	3	3	3	3
WP_000034716.1	WP_000034716.1	molecular chaperone DnaK	34	34	34	1	34	34	34	31	31	31	31	33	32	25	29	31	24	23	23	30	29	28	32	31	31	22	27	26	22	20	21	31	31	31	31	33	32	25	29	31	24	23	23	30	29	28	32
WP_000034728.1	WP_000034728.1	pyridoxal 5'-phosphate synthase lyase subunit PdxS	9	9	9	1	9	9	9	7	8	9	7	7	7	7	7	7	7	4	4	9	7	7	6	8	7	6	6	7	5	3	5	7	8	9	7	7	7	7	7	7	7	4	4	9	7	7	6
WP_000035058.1	WP_000035058.1	peptidyl-prolyl cis-trans isomerase	5	5	5	1	5	5	5	4	3	5	5	4	4	3	4	3	3	3	3	4	4	4	3	3	3	4	4	4	4	3	2	4	3	5	5	4	4	3	4	3	3	3	3	4	4	4	3
WP_000035325.1	WP_000035325.1	pyruvate dehydrogenase E1 component subunit alpha	14	14	14	1	14	14	14	10	10	14	12	13	11	12	13	14	9	8	8	11	12	12	10	12	11	13	11	11	10	8	7	10	10	14	12	13	11	12	13	14	9	8	8	11	12	12	10
WP_000036076.1	WP_000036076.1	HTH-type transcriptional regulator SarR	4	4	4	1	4	4	4	3	2	3	4	3	2	1	2	1	4	3	2	3	4	2	3	2	3	3	3	2	2	2	3	3	2	3	4	3	2	1	2	1	4	3	2	3	4	2	3
WP_000037081.1	WP_000037081.1	YihY/virulence factor BrkB family protein	4	4	4	1	4	4	4	2	1	2	2	2	2	2	2	3	2	2	3	4	3	3	2	3	3	2	3	2	2	1	0	2	1	2	2	2	2	2	2	3	2	2	3	4	3	3	2
WP_000037317.1	WP_000037317.1	capsular polysaccharide biosynthesis protein Cap5B	1	1	1	1	1	1	1	1	1	1	1	1	1	0	0	0	0	0	0	1	1	1	1	1	1	1	0	1	1	0	0	1	1	1	1	1	1	0	0	0	0	0	0	1	1	1	1
WP_000038530.1	WP_000038530.1	hypothetical membrane protein	5	5	5	1	5	5	5	4	5	5	4	5	5	3	5	4	2	2	2	4	5	4	4	3	4	3	4	4	3	2	2	4	5	5	4	5	5	3	5	4	2	2	2	4	5	4	4
WP_000040043.1	WP_000040043.1	phosphoenolpyruvate--protein phosphotransferase	12	12	12	1	12	12	12	10	10	12	12	11	12	12	12	12	10	10	9	11	10	9	9	9	9	10	10	11	6	8	7	10	10	12	12	11	12	12	12	12	10	10	9	11	10	9	9
WP_000040067.1	WP_000040067.1	acetate kinase	14	14	14	1	14	14	14	11	13	13	11	11	12	11	12	12	11	10	11	10	14	12	12	12	12	9	11	14	9	9	10	11	13	13	11	11	12	11	12	12	11	10	11	10	14	12	12
WP_000040861.1	WP_000040861.1	NAD(+) synthetase	8	8	8	1	8	8	8	5	5	8	5	7	7	5	6	5	3	5	3	8	6	7	5	5	6	6	5	5	2	2	2	5	5	8	5	7	7	5	6	5	3	5	3	8	6	7	5
WP_000043642.1	WP_000043642.1	translation initiation factor IF-2	19	19	19	1	19	19	19	18	17	19	17	16	18	16	16	17	15	13	15	19	17	18	18	17	19	13	14	14	10	11	11	18	17	19	17	16	18	16	16	17	15	13	15	19	17	18	18
WP_000044369.1	WP_000044369.1	HAD-IIB family hydrolase	2	2	2	1	2	2	2	0	0	1	1	1	1	1	2	2	1	1	0	2	2	2	2	2	2	2	2	2	1	1	0	0	0	1	1	1	1	1	2	2	1	1	0	2	2	2	2
WP_000044796.1	WP_000044796.1	aspartate--tRNA ligase	15	15	15	1	15	15	15	8	9	11	10	13	11	8	13	11	8	7	8	11	11	10	13	12	12	10	14	10	5	6	4	8	9	11	10	13	11	8	13	11	8	7	8	11	11	10	13
WP_000046076.1	WP_000046076.1	NADH dehydrogenase	13	13	13	1	13	13	13	10	10	12	11	11	12	11	12	12	10	8	9	13	12	13	13	11	13	9	12	13	9	10	11	10	10	12	11	11	12	11	12	12	10	8	9	13	12	13	13
WP_000046606.1	WP_000046606.1	UDP-N-acetylglucosamine 1-carboxyvinyltransferase	5	5	5	1	5	5	5	3	1	2	4	3	3	3	4	5	1	3	2	5	5	5	5	5	5	5	5	5	1	1	3	3	1	2	4	3	3	3	4	5	1	3	2	5	5	5	5
WP_000047355.1	WP_000047355.1	malonyl CoA-ACP transacylase	3	3	3	1	3	3	3	3	3	3	2	3	2	3	3	3	2	1	1	2	3	3	3	2	3	2	3	2	1	0	0	3	3	3	2	3	2	3	3	3	2	1	1	2	3	3	3
WP_000048060.1	WP_000048060.1	30S ribosomal protein S21	2	2	2	1	2	2	2	1	2	1	1	1	2	1	2	2	1	2	2	1	2	2	1	1	2	1	2	2	1	1	1	1	2	1	1	1	2	1	2	2	1	2	2	1	2	2	1
WP_000048712.1	WP_000048712.1	uracil phosphoribosyltransferase	6	6	6	1	6	6	6	4	4	6	5	5	6	5	6	6	4	5	4	6	6	5	6	6	5	5	6	6	5	5	5	4	4	6	5	5	6	5	6	6	4	5	4	6	6	5	6
WP_000051210.1	WP_000051210.1	hypothetical protein	1	1	1	1	1	1	1	1	1	1	1	1	1	1	0	0	0	0	0	0	0	0	0	0	0	0	0	0	0	0	0	1	1	1	1	1	1	1	0	0	0	0	0	0	0	0	0
WP_000052599.1	WP_000052599.1	ribonuclease J 2	5	5	5	1	5	5	5	5	5	5	5	5	5	5	5	5	4	3	4	5	5	5	5	5	4	3	5	5	5	5	4	5	5	5	5	5	5	5	5	5	4	3	4	5	5	5	5
WP_000052781.1	WP_000052781.1	alkyl hydroperoxide reductase subunit C	6	6	6	1	6	6	6	6	6	6	6	6	6	6	6	6	6	6	5	6	6	6	6	6	6	6	6	6	5	6	6	6	6	6	6	6	6	6	6	6	6	6	5	6	6	6	6
WP_000055337.1	WP_000055337.1	GTP-sensing pleiotropic transcriptional regulator CodY	14	14	14	1	14	14	14	14	12	13	13	13	13	12	11	10	8	8	9	11	12	13	10	13	13	10	10	10	8	9	8	14	12	13	13	13	13	12	11	10	8	8	9	11	12	13	10
WP_000057330.1	WP_000057330.1	UMP kinase	8	8	8	1	8	8	8	6	6	8	7	7	8	7	7	8	5	5	4	7	7	8	7	8	8	6	6	7	6	6	7	6	6	8	7	7	8	7	7	8	5	5	4	7	7	8	7
WP_000057594.1	WP_000057594.1	cysteine synthase	15	15	15	1	15	15	15	15	15	14	15	14	14	14	13	14	14	14	12	15	14	15	15	12	13	12	14	13	10	12	12	15	15	14	15	14	14	14	13	14	14	14	12	15	14	15	15
WP_000058389.1	WP_000058389.1	NAD-dependent malic enzyme 4	5	5	5	1	5	5	5	3	4	5	5	5	4	4	4	5	2	2	2	5	5	5	4	4	4	4	4	3	3	2	3	3	4	5	5	5	4	4	4	5	2	2	2	5	5	5	4
WP_000062404.1	WP_000062404.1	magnesium transporter	1	1	1	1	1	1	1	0	1	1	1	1	1	0	1	1	1	1	0	1	1	1	1	1	1	1	1	1	0	0	1	0	1	1	1	1	1	0	1	1	1	1	0	1	1	1	1
WP_000064078.1	WP_000064078.1	DNA-binding response regulator	5	5	5	1	5	5	5	5	5	5	5	5	5	4	5	5	5	4	4	4	4	4	5	5	5	5	5	4	3	4	5	5	5	5	5	5	5	4	5	5	5	4	4	4	4	4	5
WP_000064214.1	WP_000064214.1	hypothetical protein	1	1	1	1	1	1	1	1	1	1	1	1	1	1	1	1	1	0	1	1	0	0	1	1	1	0	1	1	1	0	0	1	1	1	1	1	1	1	1	1	1	0	1	1	0	0	1
WP_000066056.1	WP_000066056.1	argininosuccinate lyase	2	2	2	1	2	2	2	0	0	1	0	0	0	0	0	0	0	0	0	2	1	2	2	2	2	0	0	0	0	0	0	0	0	1	0	0	0	0	0	0	0	0	0	2	1	2	2
WP_000066104.1	WP_000066104.1	tRNA 2-thiouridine(34) synthase MnmA	4	4	4	1	4	4	4	3	3	3	3	3	3	2	4	4	2	3	3	3	4	3	4	3	3	3	2	2	2	2	2	3	3	3	3	3	3	2	4	4	2	3	3	3	4	3	4
WP_000066379.1	WP_000066379.1	3-deoxy-7-phosphoheptulonate synthase	4	4	4	1	4	4	4	3	4	4	3	4	4	3	4	4	3	3	3	3	2	3	4	3	3	3	3	3	3	3	3	3	4	4	3	4	4	3	4	4	3	3	3	3	2	3	4
WP_000067112.1	WP_000067112.1	N-acetyltransferase	2	2	2	1	2	2	2	2	1	2	1	2	2	1	2	2	1	2	2	2	2	2	1	2	2	2	2	1	1	2	2	2	1	2	1	2	2	1	2	2	1	2	2	2	2	2	1
WP_000068176.1	WP_000068176.1	pyruvate dehydrogenase E1 component subunit beta	13	13	13	1	13	13	13	12	12	11	11	12	12	11	12	12	10	11	11	13	12	12	11	11	12	11	11	11	11	11	11	12	12	11	11	12	12	11	12	12	10	11	11	13	12	12	11
WP_000069098.1	WP_000069098.1	NAD(P)H-dependent oxidoreductase	5	5	5	1	5	5	5	5	5	5	5	5	5	3	4	4	2	3	3	5	4	4	4	4	4	5	5	5	2	2	3	5	5	5	5	5	5	3	4	4	2	3	3	5	4	4	4
WP_000069298.1	WP_000069298.1	elastin-binding protein EbpS	14	14	14	1	14	14	14	10	9	10	10	10	9	10	10	9	8	9	9	10	8	8	9	9	9	8	8	12	9	9	11	10	9	10	10	10	9	10	10	9	8	9	9	10	8	8	9
WP_000071351.1	WP_000071351.1	DUF896 family protein	3	3	3	1	3	3	3	2	3	3	2	2	2	3	3	2	3	1	3	2	1	3	1	2	1	2	1	2	1	0	1	2	3	3	2	2	2	3	3	2	3	1	3	2	1	3	1
WP_000072154.1	WP_000072154.1	iron export ABC transporter permease subunit FetB	1	1	1	1	1	1	1	1	1	1	1	1	1	0	1	1	0	0	0	1	1	1	1	1	1	0	0	0	0	0	0	1	1	1	1	1	1	0	1	1	0	0	0	1	1	1	1
WP_000072622.1	WP_000072622.1	restriction endonuclease subunit S	2	1	1	1	2	1	1	1	1	1	1	0	0	0	1	1	0	0	0	2	2	2	1	1	1	0	1	0	0	0	0	0	0	0	0	0	0	0	0	0	0	0	0	1	1	1	0
WP_000072632.1	WP_000072632.1	restriction endonuclease subunit S	3	3	2	1	3	3	2	1	1	1	1	0	0	1	2	3	1	1	1	3	3	3	3	2	2	2	3	1	0	2	1	1	1	1	1	0	0	1	2	3	1	1	1	3	3	3	3
WP_000073334.1	WP_000073334.1	DNA mismatch repair protein MutS	2	2	2	1	2	2	2	1	1	1	0	1	1	2	2	1	1	1	0	2	2	2	2	2	2	1	2	1	1	1	1	1	1	1	0	1	1	2	2	1	1	1	0	2	2	2	2
WP_000075713.1	WP_000075713.1	heme-binding protein	5	5	5	1	5	5	5	4	4	4	4	4	4	3	4	4	4	4	2	4	3	5	4	2	5	5	5	4	4	4	3	4	4	4	4	4	4	3	4	4	4	4	2	4	3	5	4
WP_000076025.1	WP_000076025.1	branched chain amino acid aminotransferase	14	14	14	1	14	14	14	11	13	13	13	14	13	12	14	14	10	11	9	14	14	14	13	14	14	12	14	13	11	10	10	11	13	13	13	14	13	12	14	14	10	11	9	14	14	14	13
WP_000076412.1	WP_000076412.1	protein deglycase HchA	4	4	4	1	4	4	4	4	4	4	4	4	4	4	4	4	1	1	1	4	3	3	4	4	3	4	2	3	0	0	0	4	4	4	4	4	4	4	4	4	1	1	1	4	3	3	4
WP_000076692.1	WP_000076692.1	polyribonucleotide nucleotidyltransferase	27	27	27	1	27	27	27	20	20	23	21	20	20	22	22	22	14	13	17	27	24	26	24	22	23	18	20	22	13	14	11	20	20	23	21	20	20	22	22	22	14	13	17	27	24	26	24
WP_000077549.1	WP_000077549.1	oligoendopeptidase F	6	6	6	1	6	6	6	3	5	5	6	6	6	4	3	4	0	0	1	4	4	3	5	3	2	2	4	4	0	0	0	3	5	5	6	6	6	4	3	4	0	0	1	4	4	3	5
WP_000080570.1	WP_000080570.1	hypothetical protein	2	2	2	1	2	2	2	0	0	1	0	0	0	0	0	0	0	0	0	1	1	2	1	1	1	0	0	1	0	0	0	0	0	1	0	0	0	0	0	0	0	0	0	1	1	2	1
WP_000081181.1	WP_000081181.1	beta-ketoacyl-[acyl-carrier-protein] synthase II	7	7	7	1	7	7	7	3	4	6	3	4	3	3	4	5	3	3	4	4	5	3	4	4	5	4	5	3	3	3	5	3	4	6	3	4	3	3	4	5	3	3	4	4	5	3	4
WP_000082722.1	WP_000082722.1	oligoendopeptidase F	15	15	15	1	15	15	15	14	13	14	14	14	15	12	15	14	9	11	8	13	12	14	14	14	11	13	14	13	5	7	7	14	13	14	14	14	15	12	15	14	9	11	8	13	12	14	14
WP_000087104.1	WP_000087104.1	aminopeptidase P family protein	7	7	7	1	7	7	7	7	6	7	7	7	7	6	7	6	4	2	2	7	5	5	7	5	5	4	5	7	1	1	3	7	6	7	7	7	7	6	7	6	4	2	2	7	5	5	7
WP_000088195.1	WP_000088195.1	cysteine hydrolase	2	2	2	1	2	2	2	2	2	1	2	2	2	2	2	2	0	0	0	2	1	1	2	1	2	0	2	1	0	0	0	2	2	1	2	2	2	2	2	2	0	0	0	2	1	1	2
WP_000088715.1	WP_000088715.1	HELICc and DUF3427 domain-containing protein	3	3	3	1	3	3	3	1	1	3	1	1	2	0	2	1	0	0	0	2	3	3	2	2	3	2	0	1	0	0	0	1	1	3	1	1	2	0	2	1	0	0	0	2	3	3	2
WP_000089857.1	WP_000089857.1	catalase	17	17	17	1	17	17	17	11	11	12	13	14	13	6	9	10	5	5	4	14	12	15	14	16	12	8	7	10	5	6	7	11	11	12	13	14	13	6	9	10	5	5	4	14	12	15	14
WP_000089941.1	WP_000089941.1	insulinase family protein	4	4	4	1	4	4	4	2	2	3	2	2	2	2	3	3	1	2	2	4	4	4	3	3	3	3	2	3	1	2	1	2	2	3	2	2	2	2	3	3	1	2	2	4	4	4	3
WP_000090315.1	WP_000090315.1	elongation factor G	27	27	27	1	27	27	27	21	22	24	23	22	22	24	24	24	19	22	20	27	27	25	26	27	26	21	25	21	18	20	19	21	22	24	23	22	22	24	24	24	19	22	20	27	27	25	26
WP_000090514.1	WP_000090514.1	30S ribosomal protein S4	13	13	13	1	13	13	13	9	10	9	10	10	10	10	11	12	10	10	11	11	11	10	13	13	12	9	10	9	9	10	10	9	10	9	10	10	10	10	11	12	10	10	11	11	11	10	13
WP_000090796.1	WP_000090796.1	30S ribosomal protein S13	8	8	8	1	8	8	8	7	7	7	6	6	7	7	6	6	7	6	7	6	5	6	6	8	5	6	6	6	7	5	7	7	7	7	6	6	7	7	6	6	7	6	7	6	5	6	6
WP_000091975.1	WP_000091975.1	50S ribosomal protein L6	8	8	8	1	8	8	8	7	7	7	6	7	8	7	7	8	7	6	7	7	7	7	8	8	8	8	7	7	6	6	6	7	7	7	6	7	8	7	7	8	7	6	7	7	7	7	8
WP_000095328.1	WP_000095328.1	adenylosuccinate synthetase	3	3	3	1	3	3	3	0	0	1	1	1	2	2	2	3	0	1	0	2	1	2	3	3	2	2	1	1	0	1	0	0	0	1	1	1	2	2	2	3	0	1	0	2	1	2	3
WP_000097322.1	WP_000097322.1	ribosome-binding factor A	2	2	2	1	2	2	2	2	2	1	1	1	2	1	2	2	1	1	2	0	0	0	1	1	1	1	1	1	0	2	1	2	2	1	1	1	2	1	2	2	1	1	2	0	0	0	1
WP_000097463.1	WP_000097463.1	transcription termination/antitermination protein NusA	12	12	12	1	12	12	12	7	7	8	9	9	9	8	9	9	6	8	8	9	10	10	11	11	11	10	11	10	6	7	7	7	7	8	9	9	9	8	9	9	6	8	8	9	10	10	11
WP_000098285.1	WP_000098285.1	lipoteichoic acid synthase	5	5	5	1	5	5	5	3	4	4	4	5	3	1	2	2	3	2	2	5	3	1	3	3	3	3	4	2	2	2	2	3	4	4	4	5	3	1	2	2	3	2	2	5	3	1	3
WP_000101625.1	WP_000101625.1	30S ribosomal protein S11	3	3	3	1	3	3	3	3	1	1	2	2	2	2	3	3	3	3	2	3	3	1	2	2	3	2	2	2	3	3	2	3	1	1	2	2	2	2	3	3	3	3	2	3	3	1	2
WP_000101976.1	WP_000101976.1	DNA-binding response regulator	9	9	9	1	9	9	9	7	7	7	8	8	9	6	8	7	2	4	4	9	8	8	9	8	8	7	7	5	3	2	3	7	7	7	8	8	9	6	8	7	2	4	4	9	8	8	9
WP_000102741.1	WP_000102741.1	replication-associated recombination protein A	2	2	2	1	2	2	2	0	1	2	2	2	1	1	2	2	1	1	1	2	2	2	2	0	2	0	1	1	1	1	0	0	1	2	2	2	1	1	2	2	1	1	1	2	2	2	2
WP_000105070.1	WP_000105070.1	glucose-6-phosphate dehydrogenase	10	10	10	1	10	10	10	8	8	9	8	9	9	6	10	8	4	4	6	9	7	9	9	10	10	6	8	8	4	4	3	8	8	9	8	9	9	6	10	8	4	4	6	9	7	9	9
WP_000106134.1	WP_000106134.1	aldehyde dehydrogenase	9	9	9	1	9	9	9	5	8	8	7	5	8	7	8	6	5	4	4	8	8	9	9	9	7	6	6	9	3	3	3	5	8	8	7	5	8	7	8	6	5	4	4	8	8	9	9
WP_000109909.1	WP_000109909.1	phosphoenolpyruvate carboxykinase (ATP)	10	10	10	1	10	10	10	8	9	9	10	10	10	9	10	10	5	4	5	10	10	9	10	7	10	8	9	10	5	3	3	8	9	9	10	10	10	9	10	10	5	4	5	10	10	9	10
WP_000110252.1	WP_000110252.1	succinyl-CoA ligase subunit alpha	7	7	7	1	7	7	7	7	7	7	6	7	6	3	6	5	2	3	5	6	7	5	5	6	6	2	4	6	0	2	3	7	7	7	6	7	6	3	6	5	2	3	5	6	7	5	5
WP_000110603.1	WP_000110603.1	hypothetical protein	3	3	3	1	3	3	3	2	1	2	2	2	3	1	1	1	1	1	1	0	2	2	2	2	1	0	1	0	2	1	1	2	1	2	2	2	3	1	1	1	1	1	1	0	2	2	2
WP_000113851.1	WP_000113851.1	30S ribosomal protein S5	11	11	11	1	11	11	11	8	7	11	7	10	11	9	10	10	7	7	8	11	11	11	11	10	10	9	9	10	8	6	6	8	7	11	7	10	11	9	10	10	7	7	8	11	11	11	11
WP_000116227.1	WP_000116227.1	class II fumarate hydratase	6	6	6	1	6	6	6	4	4	5	3	5	4	4	5	3	2	3	4	5	4	4	3	3	3	2	4	4	4	1	2	4	4	5	3	5	4	4	5	3	2	3	4	5	4	4	3
WP_000118301.1	WP_000118301.1	DNA translocase FtsK	6	6	6	1	6	6	6	2	4	5	5	4	5	3	6	5	3	2	2	5	5	6	5	4	5	2	5	6	1	1	1	2	4	5	5	4	5	3	6	5	3	2	2	5	5	6	5
WP_000120494.1	WP_000120494.1	serine hydroxymethyltransferase	10	10	10	1	10	10	10	8	8	9	10	9	8	9	9	8	7	8	9	10	4	6	8	9	10	6	9	4	8	4	6	8	8	9	10	9	8	9	9	8	7	8	9	10	4	6	8
WP_000120549.1	WP_000120549.1	DUF2750 domain-containing protein	4	4	4	1	4	4	4	2	2	2	2	2	2	3	3	3	3	3	3	2	2	2	2	3	3	3	3	2	3	3	3	2	2	2	2	2	2	3	3	3	3	3	3	2	2	2	2
WP_000121120.1	WP_000121120.1	RIP metalloprotease RseP	2	2	2	1	2	2	2	1	1	1	1	2	1	1	1	1	2	2	2	1	1	1	1	1	1	1	1	1	2	2	2	1	1	1	1	2	1	1	1	1	2	2	2	1	1	1	1
WP_000122331.1	WP_000122331.1	ribulokinase	2	2	2	1	2	2	2	0	0	0	0	0	0	0	1	2	0	0	0	2	2	2	2	2	2	0	1	2	0	0	0	0	0	0	0	0	0	0	1	2	0	0	0	2	2	2	2
WP_000123171.1	WP_000123171.1	isocitrate dehydrogenase (NADP(+))	5	5	5	1	5	5	5	1	2	3	4	4	3	1	2	3	2	1	3	2	2	3	4	3	2	2	3	2	2	2	1	1	2	3	4	4	3	1	2	3	2	1	3	2	2	3	4
WP_000123402.1	WP_000123402.1	EVE domain-containing protein	3	3	3	1	3	3	3	2	0	2	1	2	2	1	2	2	1	2	2	2	2	2	3	3	3	0	2	1	1	1	1	2	0	2	1	2	2	1	2	2	1	2	2	2	2	2	3
WP_000124353.1	WP_000124353.1	30S ribosomal protein S19	3	3	3	1	3	3	3	3	3	3	3	3	3	3	3	3	3	3	3	3	2	3	2	3	3	3	3	3	2	2	2	3	3	3	3	3	3	3	3	3	3	3	3	3	2	3	2
WP_000125701.1	WP_000125701.1	VOC family protein	4	4	4	1	4	4	4	4	4	3	4	3	4	3	3	3	1	2	1	2	1	1	3	1	1	1	1	3	0	0	0	4	4	3	4	3	4	3	3	3	1	2	1	2	1	1	3
WP_000127572.1	WP_000127572.1	trigger factor	17	17	17	1	17	17	17	12	13	16	13	14	14	15	15	14	11	12	10	11	9	12	9	10	10	12	14	13	10	10	11	12	13	16	13	14	14	15	15	14	11	12	10	11	9	12	9
WP_000129413.1	WP_000129413.1	arginine deiminase	17	17	17	1	17	17	17	12	13	13	3	3	3	14	14	14	13	12	15	14	15	16	14	14	16	13	13	13	9	9	12	12	13	13	3	3	3	14	14	14	13	12	15	14	15	16	14
WP_000129645.1	WP_000129645.1	D-alanine--poly(phosphoribitol) ligase	5	5	5	1	5	5	5	5	4	5	4	4	4	4	5	5	1	1	1	4	3	5	3	3	3	3	4	4	0	0	0	5	4	5	4	4	4	4	5	5	1	1	1	4	3	5	3
WP_000130145.1	WP_000130145.1	acetolactate synthase AlsS	5	5	5	1	5	5	5	1	2	3	3	3	3	2	5	4	1	1	0	1	2	2	2	1	2	0	2	3	1	1	1	1	2	3	3	3	3	2	5	4	1	1	0	1	2	2	2
WP_000133953.1	WP_000133953.1	30S ribosomal protein S1	19	19	19	1	19	19	19	17	18	18	18	18	18	17	18	17	14	15	15	19	19	19	18	18	18	16	17	18	14	14	14	17	18	18	18	18	18	17	18	17	14	15	15	19	19	19	18
WP_000134963.1	WP_000134963.1	thioredoxin reductase TrxB	8	8	8	1	8	8	8	6	7	8	8	8	8	6	7	8	5	6	6	8	8	7	6	7	6	5	6	7	3	4	4	6	7	8	8	8	8	6	7	8	5	6	6	8	8	7	6
WP_000136159.1	WP_000136159.1	ornithine carbamoyltransferase ArcB	4	3	3	1	4	3	3	2	2	2	1	2	4	3	4	3	4	3	4	3	2	1	3	2	2	4	3	4	4	3	3	1	1	1	0	1	3	2	3	3	3	3	3	2	1	0	2
WP_000136257.1	WP_000136257.1	thiol peroxidase Tpx	4	4	4	1	4	4	4	4	4	4	4	4	4	4	4	4	3	4	3	4	4	4	4	4	4	4	4	4	2	2	2	4	4	4	4	4	4	4	4	4	3	4	3	4	4	4	4
WP_000136482.1	WP_000136482.1	maltose O-acetyltransferase	1	1	1	1	1	1	1	0	0	1	1	1	1	0	1	1	0	0	0	1	0	0	0	1	1	1	0	1	0	0	0	0	0	1	1	1	1	0	1	1	0	0	0	1	0	0	0
WP_000136948.1	WP_000136948.1	lysophospholipase L2	4	4	4	1	4	4	4	2	2	4	2	3	4	1	3	2	2	2	1	4	3	3	4	2	3	1	0	3	3	2	2	2	2	4	2	3	4	1	3	2	2	2	1	4	3	3	4
WP_000138342.1	WP_000138342.1	penicillin-binding protein 2	14	14	14	1	14	14	14	12	10	12	13	11	11	6	10	9	10	11	13	6	4	3	8	6	7	7	9	7	12	11	10	12	10	12	13	11	11	6	10	9	10	11	13	6	4	3	8
WP_000138413.1	WP_000138413.1	tellurite resistance protein TelA (aka toxic anion resistance protein)	3	3	3	1	3	3	3	2	2	3	1	3	2	1	3	2	1	1	2	3	3	3	3	3	3	2	1	2	2	3	2	2	2	3	1	3	2	1	3	2	1	1	2	3	3	3	3
WP_000138487.1	WP_000138487.1	NAD-specific glutamate dehydrogenase	7	7	7	1	7	7	7	6	5	5	7	7	7	4	4	5	2	2	2	4	4	4	5	5	6	4	2	3	0	0	2	6	5	5	7	7	7	4	4	5	2	2	2	4	4	4	5
WP_000139709.1	WP_000139709.1	succinate dehydrogenase iron-sulfur subunit	6	6	6	1	6	6	6	5	5	6	5	5	4	5	5	4	1	1	1	6	6	6	6	5	6	3	5	5	1	0	1	5	5	6	5	5	4	5	5	4	1	1	1	6	6	6	6
WP_000140043.1	WP_000140043.1	oligopeptide transport ATP-binding protein OppD	7	7	7	1	7	7	7	5	7	5	6	6	6	5	5	4	2	4	3	6	5	6	6	6	5	3	3	4	1	1	1	5	7	5	6	6	6	5	5	4	2	4	3	6	5	6	6
WP_000140675.1	WP_000140675.1	ATP synthase subunit B	3	3	3	1	3	3	3	3	3	2	2	3	3	3	3	2	3	3	2	3	3	3	2	3	3	3	3	1	3	3	3	3	3	2	2	3	3	3	3	2	3	3	2	3	3	3	2
WP_000140910.1	WP_000140910.1	amidohydrolase	2	2	2	1	2	2	2	2	2	1	2	1	1	1	2	2	0	0	0	2	2	2	0	2	1	0	1	2	0	0	1	2	2	1	2	1	1	1	2	2	0	0	0	2	2	2	0
WP_000141110.1	WP_000141110.1	octanoyltransferase LipM	4	4	4	1	4	4	4	0	0	0	1	1	0	0	2	0	1	1	0	3	2	3	3	3	4	1	2	1	0	0	0	0	0	0	1	1	0	0	2	0	1	1	0	3	2	3	3
WP_000142025.1;WP_000141953.1;WP_000141995.1	WP_000142025.1;WP_000141953.1;WP_000141995.1	TIGR01741 family protein (paralogue)	2;1;1	2;1;1	2;1;1	3	2	2	2	2	1	1	2	2	2	0	1	2	0	0	0	2	1	1	2	2	1	1	1	1	0	0	1	2	1	1	2	2	2	0	1	2	0	0	0	2	1	1	2
WP_000142189.1	WP_000142189.1	glutaryl-CoA dehydrogenase - FadD	11	11	11	1	11	11	11	10	9	11	10	11	10	5	10	7	4	5	3	10	11	10	10	11	10	8	10	9	4	3	4	10	9	11	10	11	10	5	10	7	4	5	3	10	11	10	10
WP_000145497.1	WP_000145497.1	DUF4064 domain-containing protein	4	4	4	1	4	4	4	4	4	4	3	4	4	2	4	3	3	3	3	4	3	3	4	2	4	3	2	3	2	3	3	4	4	4	3	4	4	2	4	3	3	3	3	4	3	3	4
WP_000148605.1	WP_000148605.1	redox-regulated molecular chaperone Hsp33	2	2	2	1	2	2	2	1	1	1	2	1	2	2	2	2	0	1	1	2	0	1	1	0	1	1	1	1	1	1	0	1	1	1	2	1	2	2	2	2	0	1	1	2	0	1	1
WP_000148855.1	WP_000148855.1	glucose-6-phosphate isomerase	17	17	17	1	17	17	17	10	11	14	14	15	14	12	14	15	7	7	9	14	10	11	12	13	10	11	14	12	11	8	9	10	11	14	14	15	14	12	14	15	7	7	9	14	10	11	12
WP_000149412.1	WP_000149412.1	formate--tetrahydrofolate ligase	16	16	16	1	16	16	16	14	13	16	15	15	16	12	14	16	6	7	8	14	13	12	15	14	14	11	11	14	3	7	9	14	13	16	15	15	16	12	14	16	6	7	8	14	13	12	15
WP_000149503.1	WP_000149503.1	protein arginine kinase	4	4	4	1	4	4	4	2	2	2	3	3	3	0	3	2	0	2	0	4	4	4	4	4	4	1	2	2	0	0	0	2	2	2	3	3	3	0	3	2	0	2	0	4	4	4	4
WP_000150173.1	WP_000150173.1	UDP-N-acetylmuramate--L-alanine ligase	4	4	4	1	4	4	4	2	1	3	3	2	3	3	3	4	4	3	4	3	2	2	4	3	3	1	3	2	3	3	3	2	1	3	3	2	3	3	3	4	4	3	4	3	2	2	4
WP_000153535.1	WP_000153535.1	DNA-binding response regulator	6	6	6	1	6	6	6	2	2	4	2	2	3	2	2	2	1	1	1	5	4	4	4	5	4	2	2	2	0	1	1	2	2	4	2	2	3	2	2	2	1	1	1	5	4	4	4
WP_000154506.1	WP_000154506.1	3-hydroxyacyl-CoA dehydrogenase - FadB	31	31	31	1	31	31	31	31	31	30	30	31	31	12	21	21	5	5	6	28	25	29	29	28	27	13	18	25	3	7	6	31	31	30	30	31	31	12	21	21	5	5	6	28	25	29	29
WP_000154943.1	WP_000154943.1	helicase-exonuclease AddAB subunit AddA	4	4	4	1	4	4	4	0	0	2	2	2	1	0	2	1	0	0	0	3	4	3	4	3	3	0	0	1	0	0	0	0	0	2	2	2	1	0	2	1	0	0	0	3	4	3	4
WP_000157603.1	WP_000157603.1	ATP synthase subunit gamma	7	7	7	1	7	7	7	6	6	6	6	6	6	6	7	6	5	4	6	7	6	7	7	7	7	6	6	6	5	4	4	6	6	6	6	6	6	6	7	6	5	4	6	7	6	7	7
WP_000157650.1	WP_000157650.1	50S ribosomal protein L25	6	6	6	1	6	6	6	6	6	6	5	6	6	5	6	6	6	6	6	6	6	6	6	6	6	5	5	5	6	5	6	6	6	6	5	6	6	5	6	6	6	6	6	6	6	6	6
WP_000159047.1	WP_000159047.1	tRNA (adenosine(37)-N6)-threonylcarbamoyltransferase complex transferase subunit TsaD	4	4	4	1	4	4	4	2	1	2	1	2	2	2	3	2	0	1	0	4	2	4	4	4	3	1	2	2	1	1	1	2	1	2	1	2	2	2	3	2	0	1	0	4	2	4	4
WP_000159638.1	WP_000159638.1	D-alanine--D-alanine ligase	10	10	10	1	10	10	10	7	6	8	8	8	8	7	8	8	8	6	8	8	7	6	10	10	7	7	8	7	6	6	5	7	6	8	8	8	8	7	8	8	8	6	8	8	7	6	10
WP_000159755.1	WP_000159755.1	PTS transporter subunit IIBC	3	3	3	1	3	3	3	2	3	3	2	2	2	1	2	2	0	0	0	3	3	3	3	3	3	1	2	3	0	0	0	2	3	3	2	2	2	1	2	2	0	0	0	3	3	3	3
WP_000159866.1	WP_000159866.1	exodeoxyribonuclease 7 small subunit	1	1	1	1	1	1	1	1	1	1	1	1	1	1	1	1	0	1	1	1	1	1	1	1	1	1	1	1	0	0	0	1	1	1	1	1	1	1	1	1	0	1	1	1	1	1	1
WP_000159899.1	WP_000159899.1	peptide-methionine (S)-S-oxide reductase	5	5	5	1	5	5	5	4	4	5	5	5	5	3	5	5	2	3	3	5	5	4	5	5	5	4	5	4	4	2	2	4	4	5	5	5	5	3	5	5	2	3	3	5	5	4	5
WP_000159960.1	WP_000159960.1	CTP synthetase	8	8	8	1	8	8	8	6	4	5	6	7	5	8	7	8	7	6	8	7	5	6	5	5	6	7	7	7	5	7	8	6	4	5	6	7	5	8	7	8	7	6	8	7	5	6	5
WP_000160212.1	WP_000160212.1	50S ribosomal protein L3	4	4	4	1	4	4	4	3	3	3	3	3	3	4	3	4	2	3	4	3	2	3	3	2	2	3	3	3	3	2	2	3	3	3	3	3	3	4	3	4	2	3	4	3	2	3	3
WP_000160304.1	WP_000160304.1	purine-nucleoside phosphorylase	5	5	5	1	5	5	5	4	3	5	4	3	5	2	4	5	1	1	2	4	2	3	4	3	5	4	4	3	2	2	2	4	3	5	4	3	5	2	4	5	1	1	2	4	2	3	4
WP_000160442.1	WP_000160442.1	diapolycopene oxygenase	2	2	2	1	2	2	2	1	1	2	1	2	1	0	0	0	0	0	0	1	2	2	2	2	2	0	1	1	0	0	0	1	1	2	1	2	1	0	0	0	0	0	0	1	2	2	2
WP_000160848.1	WP_000160848.1	iron-regulated surface determinant protein A (IsdA)	8	8	8	1	8	8	8	7	7	7	7	7	7	5	7	7	8	8	8	6	6	6	7	7	7	7	8	5	8	8	8	7	7	7	7	7	7	5	7	7	8	8	8	6	6	6	7
WP_000160914.1	WP_000160914.1	undecaprenyldiphospho-muramoylpentapeptide beta-N- acetylglucosaminyltransferase	8	8	8	1	8	8	8	6	5	6	6	6	6	6	7	6	4	5	4	7	7	7	7	6	6	5	5	4	3	4	3	6	5	6	6	6	6	6	7	6	4	5	4	7	7	7	7
WP_000161291.1	WP_000161291.1	methionyl-tRNA formyltransferase	4	4	4	1	4	4	4	4	3	3	3	3	4	3	2	3	2	1	2	4	4	3	3	3	3	3	3	4	0	0	1	4	3	3	3	3	4	3	2	3	2	1	2	4	4	3	3
WP_000161314.1	WP_000161314.1	glucokinase	2	2	2	1	2	2	2	2	2	2	2	2	2	2	2	2	2	1	2	2	1	2	2	2	2	2	2	1	1	2	0	2	2	2	2	2	2	2	2	2	2	1	2	2	1	2	2
WP_000161364.1	WP_000161364.1	D-lactate dehydrogenase	3	3	3	1	3	3	3	2	3	3	2	3	3	1	2	2	0	0	0	2	2	3	3	1	2	1	1	1	0	0	0	2	3	3	2	3	3	1	2	2	0	0	0	2	2	3	3
WP_000161541.1	WP_000161541.1	lactate dehydrogenase	12	12	12	1	12	12	12	10	10	9	9	11	11	9	10	10	5	4	4	8	9	9	11	9	9	7	8	7	3	6	3	10	10	9	9	11	11	9	10	10	5	4	4	8	9	9	11
WP_000161659.1	WP_000161659.1	dipeptidase	5	5	5	1	5	5	5	4	4	4	4	4	5	4	3	5	3	4	4	4	5	4	5	5	5	5	4	5	2	3	4	4	4	4	4	4	5	4	3	5	3	4	4	4	5	4	5
WP_000161753.1	WP_000161753.1	glycerol-3-phosphate dehydrogenase (NAD(P)(+))	5	5	5	1	5	5	5	2	2	4	3	2	2	0	1	3	1	1	1	3	3	4	4	3	3	3	2	2	1	1	2	2	2	4	3	2	2	0	1	3	1	1	1	3	3	4	4
WP_000162591.1	WP_000162591.1	arginase	8	8	8	1	8	8	8	8	8	8	7	8	8	1	5	6	0	0	1	6	8	8	7	7	4	2	3	4	0	0	0	8	8	8	7	8	8	1	5	6	0	0	1	6	8	8	7
WP_000162875.1	WP_000162875.1	ferrochelatase	7	7	7	1	7	7	7	7	5	7	5	6	5	3	6	6	2	2	0	7	7	6	6	6	7	6	6	4	0	0	0	7	5	7	5	6	5	3	6	6	2	2	0	7	7	6	6
WP_000163281.1	WP_000163281.1	type 1 glutamine amidotransferase	5	5	5	1	5	5	5	5	5	4	5	5	5	5	5	5	3	2	2	4	4	4	3	4	4	3	3	5	2	2	3	5	5	4	5	5	5	5	5	5	3	2	2	4	4	4	3
WP_000163519.1	WP_000163519.1	aspartate-semialdehyde dehydrogenase	5	5	5	1	5	5	5	2	0	3	2	2	1	2	3	3	0	1	1	3	4	3	4	4	3	3	2	3	3	1	2	2	0	3	2	2	1	2	3	3	0	1	1	3	4	3	4
WP_000163741.1	WP_000163741.1	pantoate--beta-alanine ligase	5	5	5	1	5	5	5	1	2	3	1	3	2	3	4	4	1	2	1	4	2	2	2	3	2	2	4	2	3	1	2	1	2	3	1	3	2	3	4	4	1	2	1	4	2	2	2
WP_000163826.1	WP_000163826.1	peptidase propeptide and YPEB domain-containing protein	2	2	2	1	2	2	2	1	2	2	2	2	2	1	2	2	1	2	1	2	2	2	2	2	1	2	1	1	2	1	1	1	2	2	2	2	2	1	2	2	1	2	1	2	2	2	2
WP_000164421.1	WP_000164421.1	S-ribosylhomocysteine lyase	3	3	3	1	3	3	3	3	3	3	2	3	3	2	3	3	3	3	3	3	3	3	3	3	3	3	2	2	1	2	2	3	3	3	2	3	3	2	3	3	3	3	3	3	3	3	3
WP_000164553.1	WP_000164553.1	5-formyltetrahydrofolate cyclo-ligase	2	2	2	1	2	2	2	1	0	1	1	1	1	0	1	1	0	0	0	2	0	2	2	2	1	0	1	0	1	0	0	1	0	1	1	1	1	0	1	1	0	0	0	2	0	2	2
WP_000165530.1	WP_000165530.1	ribosome biogenesis GTPase Der	6	6	6	1	6	6	6	4	4	5	5	5	4	5	6	6	5	5	5	4	5	5	5	5	5	5	5	5	5	5	5	4	4	5	5	5	4	5	6	6	5	5	5	4	5	5	5
WP_000166055.1	WP_000166055.1	fatty acid-binding protein DegV	5	5	5	1	5	5	5	4	4	5	5	5	5	3	5	5	2	1	2	5	4	5	4	5	5	3	5	5	2	2	2	4	4	5	5	5	5	3	5	5	2	1	2	5	4	5	4
WP_000167269.1	WP_000167269.1	3-oxoacyl-[acyl-carrier-protein] reductase	7	7	7	1	7	7	7	5	5	6	5	5	5	4	5	4	5	3	4	6	6	6	5	6	6	6	4	4	4	5	2	5	5	6	5	5	5	4	5	4	5	3	4	6	6	6	5
WP_000167322.1	WP_000167322.1	ornithine--oxo-acid transaminase	15	15	15	1	15	15	15	15	15	15	15	15	15	9	11	13	5	8	8	14	12	14	13	13	14	10	12	10	2	6	5	15	15	15	15	15	15	9	11	13	5	8	8	14	12	14	13
WP_000167557.1	WP_000167557.1	protoporphyrinogen oxidase	6	6	6	1	6	6	6	5	2	5	3	2	3	4	5	4	3	3	3	4	4	3	5	3	6	3	4	3	4	1	1	5	2	5	3	2	3	4	5	4	3	3	3	4	4	3	5
WP_000167936.1	WP_000167936.1	dihydropteroate synthase	7	7	7	1	7	7	7	3	4	6	4	3	2	2	3	4	1	2	3	5	6	6	4	3	3	1	2	2	2	2	3	3	4	6	4	3	2	2	3	4	1	2	3	5	6	6	4
WP_000168845.1	WP_000168845.1	Fe-S cluster assembly ATPase SufC	7	7	7	1	7	7	7	4	5	4	5	5	5	4	4	3	3	6	7	5	5	7	7	7	7	5	3	4	5	5	3	4	5	4	5	5	5	4	4	3	3	6	7	5	5	7	7
WP_000170162.1	WP_000170162.1	Asp-tRNA(Asn)/Glu-tRNA(Gln) amidotransferase GatCAB subunit C	4	4	4	1	4	4	4	3	3	3	3	4	4	3	4	3	2	2	2	2	2	2	2	2	2	4	4	2	1	2	2	3	3	3	3	4	4	3	4	3	2	2	2	2	2	2	2
WP_000170603.1	WP_000170603.1	DUF1054 domain-containing protein	5	5	5	1	5	5	5	5	4	4	5	5	4	3	4	4	4	4	4	5	4	4	5	4	5	4	4	4	4	4	3	5	4	4	5	5	4	3	4	4	4	4	4	5	4	4	5
WP_000171418.1	WP_000171418.1	Asp23/Gls24 family envelope stress response protein	4	4	4	1	4	4	4	3	3	4	3	3	4	2	3	2	3	3	3	4	4	4	4	4	3	4	4	4	4	4	4	3	3	4	3	3	4	2	3	2	3	3	3	4	4	4	4
WP_000171798.1	WP_000171798.1	hypothetical membrane protein	1	1	1	1	1	1	1	1	1	1	1	1	1	1	1	1	0	0	1	1	0	1	1	1	1	1	1	0	0	0	0	1	1	1	1	1	1	1	1	1	0	0	1	1	0	1	1
WP_000171926.1	WP_000171926.1	DUF4242 domain-containing protein	2	2	2	1	2	2	2	2	2	2	2	2	2	2	2	2	2	1	1	1	1	1	1	0	1	2	1	2	1	0	1	2	2	2	2	2	2	2	2	2	2	1	1	1	1	1	1
WP_000172190.1	WP_000172190.1	hydroxymethylglutaryl-CoA synthase	8	8	8	1	8	8	8	7	5	7	6	6	6	7	7	5	4	5	4	8	8	8	8	8	7	4	7	6	2	4	3	7	5	7	6	6	6	7	7	5	4	5	4	8	8	8	8
WP_000172356.1	WP_000172356.1	helicase-exonuclease AddAB subunit AddB	2	2	2	1	2	2	2	2	2	2	1	1	1	0	0	1	0	0	0	2	2	2	2	2	2	0	1	1	1	0	0	2	2	2	1	1	1	0	0	1	0	0	0	2	2	2	2
WP_000178881.1	WP_000178881.1	30S ribosomal protein S8	5	5	5	1	5	5	5	5	4	4	4	5	4	4	4	3	1	3	4	5	3	5	5	3	5	4	5	4	2	1	2	5	4	4	4	5	4	4	4	3	1	3	4	5	3	5	5
WP_000179061.1	WP_000179061.1	acetolactate decarboxylase	2	2	2	1	2	2	2	1	1	1	2	1	2	2	2	2	2	2	2	1	1	1	0	1	1	2	2	1	0	0	1	1	1	1	2	1	2	2	2	2	2	2	2	1	1	1	0
WP_000180233.1	WP_000180233.1	HD domain-containing protein	3	3	3	1	3	3	3	2	1	3	3	3	2	1	2	2	0	0	0	3	3	3	3	3	3	1	2	2	0	0	0	2	1	3	3	3	2	1	2	2	0	0	0	3	3	3	3
WP_000180460.1	WP_000180460.1	DUF1128 domain-containing protein	3	3	3	1	3	3	3	2	3	3	3	2	3	1	2	1	0	0	0	0	0	1	1	0	0	1	1	1	0	0	0	2	3	3	3	2	3	1	2	1	0	0	0	0	0	1	1
WP_000180655.1	WP_000180655.1	2-oxoglutarate dehydrogenase E1 component	8	8	8	1	8	8	8	6	7	8	7	6	7	2	3	4	2	4	4	6	4	5	6	5	6	3	4	5	0	2	2	6	7	8	7	6	7	2	3	4	2	4	4	6	4	5	6
WP_000181127.1	WP_000181127.1	polyisoprenoid-binding protein	3	3	3	1	3	3	3	3	3	3	3	2	3	2	2	3	2	1	2	3	0	2	2	2	1	1	1	2	0	0	0	3	3	3	3	2	3	2	2	3	2	1	2	3	0	2	2
WP_000181322.1	WP_000181322.1	6-phosphogluconolactonase	10	10	10	1	10	10	10	8	9	9	10	8	9	9	8	9	4	5	3	9	7	9	7	7	7	6	8	7	3	2	4	8	9	9	10	8	9	9	8	9	4	5	3	9	7	9	7
WP_000181404.1	WP_000181404.1	50S ribosomal protein L19	5	5	5	1	5	5	5	3	3	3	3	3	3	5	5	5	5	5	4	4	3	4	4	3	3	4	5	3	4	4	2	3	3	3	3	3	3	5	5	5	5	5	4	4	3	4	4
WP_000182215.1	WP_000182215.1	nucleotide exchange factor GrpE	8	8	8	1	8	8	8	7	8	8	8	8	7	6	7	8	3	3	3	8	6	7	5	7	6	6	6	6	1	3	5	7	8	8	8	8	7	6	7	8	3	3	3	8	6	7	5
WP_000182648.1	WP_000182648.1	translational GTPase TypA	6	6	6	1	6	6	6	3	2	2	2	3	3	3	4	6	3	4	2	5	3	3	3	6	3	5	3	3	4	4	3	3	2	2	2	3	3	3	4	6	3	4	2	5	3	3	3
WP_000182742.1	WP_000182742.1	ribokinase	2	2	2	1	2	2	2	2	2	2	2	2	2	1	2	2	1	1	2	2	2	2	2	2	2	2	1	2	0	0	0	2	2	2	2	2	2	1	2	2	1	1	2	2	2	2	2
WP_000182842.1	WP_000182842.1	thioredoxin family protein	9	9	9	1	9	9	9	9	9	8	9	9	9	7	6	8	5	5	2	5	4	4	6	5	7	5	7	5	3	3	2	9	9	8	9	9	9	7	6	8	5	5	2	5	4	4	6
WP_000184231.1	WP_000184231.1	hypothetical protein	1	1	1	1	1	1	1	0	0	1	0	1	1	1	1	1	1	1	0	1	0	0	1	1	0	1	1	1	1	1	1	0	0	1	0	1	1	1	1	1	1	1	0	1	0	0	1
WP_000184947.1	WP_000184947.1	1,4-dihydroxy-2-naphthoyl-CoA synthase	7	7	7	1	7	7	7	5	6	6	6	6	7	5	5	7	5	5	6	6	7	5	7	6	6	5	7	7	4	6	3	5	6	6	6	6	7	5	5	7	5	5	6	6	7	5	7
WP_000185311.1	WP_000185311.1	glycerophosphodiester phosphodiesterase	10	10	10	1	10	10	10	3	4	3	4	5	4	0	2	2	8	5	8	6	7	6	8	6	5	5	6	4	9	9	8	3	4	3	4	5	4	0	2	2	8	5	8	6	7	6	8
WP_000186043.1	WP_000186043.1	tyrosine--tRNA ligase	10	10	10	1	10	10	10	5	5	8	5	6	6	5	6	6	6	7	5	10	9	10	8	10	9	7	8	5	5	6	4	5	5	8	5	6	6	5	6	6	6	7	5	10	9	10	8
WP_000186306.1	WP_000186306.1	Cof-type HAD-IIB family hydrolase	4	4	4	1	4	4	4	4	4	4	4	3	4	1	4	2	1	1	1	4	4	4	4	4	3	2	1	3	1	1	1	4	4	4	4	3	4	1	4	2	1	1	1	4	4	4	4
WP_000191466.1	WP_000191466.1	Phi PVL ORF 30 analogue	4	4	4	1	4	4	4	3	2	3	4	4	4	4	4	4	4	4	4	4	4	3	4	4	4	4	3	3	4	4	4	3	2	3	4	4	4	4	4	4	4	4	4	4	4	3	4
WP_000192183.1	WP_000192183.1	fructose 1,6-bisphosphatase	10	10	10	1	10	10	10	8	9	10	9	9	9	2	4	4	1	0	1	5	8	8	9	7	6	5	5	5	0	0	0	8	9	10	9	9	9	2	4	4	1	0	1	5	8	8	9
WP_000193707.1	WP_000193707.1	phosphogluconate dehydrogenase (NADP(+)-dependent, decarboxylating)	10	10	10	1	10	10	10	7	9	10	8	9	10	9	10	10	7	5	7	9	9	9	9	9	8	7	10	10	5	4	5	7	9	10	8	9	10	9	10	10	7	5	7	9	9	9	9
WP_000193955.1	WP_000193955.1	hypothetical protein	11	11	11	1	11	11	11	10	9	11	11	10	11	8	10	11	7	7	6	10	10	10	9	8	9	10	10	10	7	8	8	10	9	11	11	10	11	8	10	11	7	7	6	10	10	10	9
WP_000195249.1	WP_000195249.1	FADH(2)-oxidizing methylenetetrahydrofolate--tRNA-methyltransferase TrmFO	3	3	3	1	3	3	3	2	1	1	1	2	2	2	2	2	2	1	2	3	3	3	3	3	3	2	3	2	2	1	2	2	1	1	1	2	2	2	2	2	2	1	2	3	3	3	3
WP_000197032.1	WP_000197032.1	mevalonate kinase	2	2	2	1	2	2	2	0	0	0	0	0	0	0	2	1	0	0	0	2	2	2	2	2	2	0	0	1	0	0	0	0	0	0	0	0	0	0	2	1	0	0	0	2	2	2	2
WP_000197096.1	WP_000197096.1	oligopeptide ABC transporter substrate-binding protein OppA	20	20	20	1	20	20	20	19	19	19	19	20	18	11	15	17	8	9	12	10	4	8	14	12	13	9	7	8	10	8	9	19	19	19	19	20	18	11	15	17	8	9	12	10	4	8	14
WP_000197806.1	WP_000197806.1	phosphopentomutase	7	7	7	1	7	7	7	7	6	7	7	7	7	4	5	5	4	3	3	5	6	4	5	7	6	4	5	6	3	2	4	7	6	7	7	7	7	4	5	5	4	3	3	5	6	4	5
WP_000199080.1	WP_000199080.1	acetyl-CoA acyltransferase	4	4	4	1	4	4	4	3	4	4	4	4	4	3	4	4	2	3	2	3	2	3	4	3	2	3	2	2	2	1	2	3	4	4	4	4	4	3	4	4	2	3	2	3	2	3	4
WP_000201387.1	WP_000201387.1	elongation factor Ts	15	15	15	1	15	15	15	13	13	14	13	15	13	14	14	14	14	14	13	13	11	13	12	11	13	14	12	13	11	10	9	13	13	14	13	15	13	14	14	14	14	14	13	13	11	13	12
WP_000201875.1	WP_000201875.1	lipoyl synthase	7	7	7	1	7	7	7	4	3	0	0	0	0	6	7	7	6	6	6	4	6	4	4	4	5	6	6	3	7	6	6	4	3	0	0	0	0	6	7	7	6	6	6	4	6	4	4
WP_000202178.1	WP_000202178.1	glycine dehydrogenase	10	10	10	1	10	10	10	9	10	8	8	9	8	8	6	7	2	6	5	8	6	7	6	5	6	6	7	8	3	4	3	9	10	8	8	9	8	8	6	7	2	6	5	8	6	7	6
WP_000205576.1	WP_000205576.1	Fe-S cluster assembly protein SufD	9	9	9	1	9	9	9	7	7	8	8	8	9	6	8	9	2	4	3	8	7	8	8	9	9	8	8	7	5	3	3	7	7	8	8	8	9	6	8	9	2	4	3	8	7	8	8
WP_000206033.1	WP_000206033.1	acyl-CoA thioesterase	1	1	1	1	1	1	1	1	1	1	1	1	1	0	1	0	0	0	0	1	1	1	1	1	1	1	1	1	0	0	0	1	1	1	1	1	1	0	1	0	0	0	0	1	1	1	1
WP_000206106.1	WP_000206106.1	DUF4870 domain-containing protein	1	1	1	1	1	1	1	1	0	1	1	1	1	1	1	1	1	1	1	1	1	1	1	1	1	1	1	1	1	0	1	1	0	1	1	1	1	1	1	1	1	1	1	1	1	1	1
WP_000206618.1	WP_000206618.1	succinyl-diaminopimelate desuccinylase	4	4	4	1	4	4	4	2	3	3	2	4	4	2	2	2	0	0	2	3	2	2	3	3	2	2	1	2	1	2	2	2	3	3	2	4	4	2	2	2	0	0	2	3	2	2	3
WP_000207849.1	WP_000207849.1	free methionine-R-sulfoxide reductase fRMsr	3	3	3	1	3	3	3	2	2	3	3	3	3	3	3	3	0	2	1	3	3	3	2	2	2	3	2	2	1	1	1	2	2	3	3	3	3	3	3	3	0	2	1	3	3	3	2
WP_000210828.1	WP_000210828.1	serine/threonine dehydratase	13	13	13	1	13	13	13	9	7	9	9	9	10	11	12	12	4	6	4	11	13	12	12	12	12	10	8	9	4	5	5	9	7	9	9	9	10	11	12	12	4	6	4	11	13	12	12
WP_000211376.1	WP_000211376.1	malate dehydrogenase (quinone)	9	9	9	1	9	9	9	8	7	9	8	9	8	8	7	7	3	3	5	9	8	9	9	9	8	7	7	7	4	3	3	8	7	9	8	9	8	8	7	7	3	3	5	9	8	9	9
WP_000211554.1	WP_000211554.1	DUF2309 domain-containing protein	2	2	2	1	2	2	2	1	0	0	0	0	0	0	0	0	0	0	0	2	1	2	1	2	0	0	1	1	1	1	0	1	0	0	0	0	0	0	0	0	0	0	0	2	1	2	1
WP_000214890.1	WP_000214890.1	DUF3388 domain-containing protein	1	1	1	1	1	1	1	1	1	0	1	1	1	1	1	1	0	1	0	1	1	1	1	1	1	1	1	0	0	0	0	1	1	0	1	1	1	1	1	1	0	1	0	1	1	1	1
WP_000215236.1	WP_000215236.1	alkaline shock protein 23	7	7	7	1	7	7	7	7	7	7	7	7	7	7	7	7	6	7	4	6	7	7	7	6	7	7	7	7	4	5	5	7	7	7	7	7	7	7	7	7	6	7	4	6	7	7	7
WP_000215590.1	WP_000215590.1	ribosomal RNA small subunit methyltransferase G	3	3	3	1	3	3	3	1	0	1	0	2	1	0	2	2	0	0	0	3	2	2	1	2	2	2	1	1	1	0	0	1	0	1	0	2	1	0	2	2	0	0	0	3	2	2	1
WP_000216874.1	WP_000216874.1	ABC transporter ATP-binding protein	1	1	1	1	1	1	1	0	1	1	1	1	1	1	1	1	1	0	1	1	1	1	1	1	1	0	1	1	0	1	1	0	1	1	1	1	1	1	1	1	1	0	1	1	1	1	1
WP_000216956.1	WP_000216956.1	diaminopimelate decarboxylase	6	6	6	1	6	6	6	2	3	4	5	6	6	2	5	5	1	1	1	6	5	5	6	5	5	3	5	5	1	1	1	2	3	4	5	6	6	2	5	5	1	1	1	6	5	5	6
WP_000217452.1	WP_000217452.1	SDR family oxidoreductase	5	5	5	1	5	5	5	5	5	4	4	5	5	3	4	4	1	1	1	5	5	4	3	5	5	3	2	5	2	2	1	5	5	4	4	5	5	3	4	4	1	1	1	5	5	4	3
WP_000219068.1	WP_000219068.1	catabolite control protein A	9	9	9	1	9	9	9	6	6	8	7	8	6	7	8	8	4	7	6	8	7	7	8	8	8	8	7	7	6	4	5	6	6	8	7	8	6	7	8	8	4	7	6	8	7	7	8
WP_000225845.1	WP_000225845.1	bifunctional methylenetetrahydrofolate dehydrogenase/methenyltetrahydrofolate cyclohydrolase	15	15	15	1	15	15	15	15	15	15	14	15	15	13	13	13	4	7	6	14	14	14	13	13	15	10	14	13	5	2	3	15	15	15	14	15	15	13	13	13	4	7	6	14	14	14	13
WP_000226930.1	WP_000226930.1	DNA polymerase III subunit alpha	1	1	1	1	1	1	1	1	1	1	1	1	0	1	1	1	1	1	1	1	1	1	1	1	0	0	1	1	1	1	1	1	1	1	1	1	0	1	1	1	1	1	1	1	1	1	1
WP_000229253.1	WP_000229253.1	excinuclease ABC subunit UvrB	12	12	12	1	12	12	12	4	5	8	8	9	8	6	9	10	7	7	6	8	10	7	10	9	11	5	8	9	6	7	6	4	5	8	8	9	8	6	9	10	7	7	6	8	10	7	10
WP_000231331.1	WP_000231331.1	hypothetical protein	1	1	1	1	1	1	1	1	1	1	1	1	1	1	1	1	1	1	0	1	1	1	1	1	1	1	1	1	1	0	0	1	1	1	1	1	1	1	1	1	1	1	0	1	1	1	1
WP_000233541.1	WP_000233541.1	uroporphyrinogen decarboxylase	2	2	2	1	2	2	2	2	2	2	2	2	2	2	2	2	0	2	2	2	2	2	2	2	2	2	2	1	2	2	2	2	2	2	2	2	2	2	2	2	0	2	2	2	2	2	2
WP_000236718.1	WP_000236718.1	ribosome biogenesis GTPase YlqF	2	2	2	1	2	2	2	1	1	1	1	1	1	1	1	1	2	1	2	2	2	2	1	1	2	2	2	2	1	2	2	1	1	1	1	1	1	1	1	1	2	1	2	2	2	2	1
WP_000238227.1	WP_000238227.1	exonuclease SbcCD subunit D	3	3	3	1	3	3	3	2	2	2	2	1	2	2	3	2	2	2	2	0	2	2	2	2	2	3	2	3	2	2	2	2	2	2	2	1	2	2	3	2	2	2	2	0	2	2	2
WP_000239139.1	WP_000239139.1	D-glycerate dehydrogenase	3	3	3	1	3	3	3	1	1	2	1	1	2	1	1	1	0	0	0	3	2	2	2	3	2	0	2	1	0	0	0	1	1	2	1	1	2	1	1	1	0	0	0	3	2	2	2
WP_000239615.1	WP_000239615.1	sphingomyelin phosphodiesterase (aka beta-hemolysin, phospholipase C)	4	4	4	1	4	4	4	2	2	2	3	3	4	0	0	1	2	2	3	1	2	1	2	1	1	2	4	2	4	4	4	2	2	2	3	3	4	0	0	1	2	2	3	1	2	1	2
WP_000239746.1	WP_000239746.1	phosphate acyltransferase PlsX	3	3	3	1	3	3	3	2	1	2	1	2	1	0	1	1	1	1	0	3	3	3	2	3	1	1	3	2	1	0	2	2	1	2	1	2	1	0	1	1	1	1	0	3	3	3	2
WP_000240651.1	WP_000240651.1	molecular chaperone GroEL	19	19	19	1	19	19	19	16	17	17	17	17	18	16	16	16	9	11	10	17	17	15	16	17	17	13	17	16	10	11	8	16	17	17	17	17	18	16	16	16	9	11	10	17	17	15	16
WP_000240920.1	WP_000240920.1	hypothetical membrane protein	4	2	2	1	4	2	2	2	2	3	2	2	2	2	3	3	2	2	1	1	2	1	2	3	4	3	2	2	2	3	3	0	0	1	0	0	0	0	1	1	1	1	0	1	2	1	2
WP_000241346.1	WP_000241346.1	ATP synthase subunit delta	6	6	6	1	6	6	6	5	4	4	4	5	5	5	5	4	5	5	4	6	5	6	6	5	6	6	5	4	3	5	4	5	4	4	4	5	5	5	5	4	5	5	4	6	5	6	6
WP_000244416.1	WP_000244416.1	histidine protein kinase SaeS	3	3	3	1	3	3	3	3	3	3	3	3	3	0	3	3	2	1	0	3	2	3	3	3	3	2	2	1	2	1	1	3	3	3	3	3	3	0	3	3	2	1	0	3	2	3	3
WP_000244860.1	WP_000244860.1	septation ring formation regulator EzrA	17	17	17	1	17	17	17	13	15	15	16	16	15	14	16	15	13	16	15	17	15	15	16	16	15	13	14	14	14	15	11	13	15	15	16	16	15	14	16	15	13	16	15	17	15	15	16
WP_000245891.1	WP_000245891.1	3-phosphoshikimate 1-carboxyvinyltransferase	5	5	5	1	5	5	5	2	2	3	2	3	3	3	3	3	0	1	0	3	4	4	4	4	3	3	3	3	0	0	1	2	2	3	2	3	3	3	3	3	0	1	0	3	4	4	4
WP_000250820.1	WP_000250820.1	2-amino-3-ketobutyrate CoA ligase	15	15	15	1	15	15	15	11	11	12	11	12	12	8	14	13	6	7	7	14	12	14	14	13	14	9	10	9	5	4	4	11	11	12	11	12	12	8	14	13	6	7	7	14	12	14	14
WP_000255583.1	WP_000255583.1	DNA gyrase subunit B	11	11	11	1	11	11	11	10	10	9	10	10	11	10	10	10	10	9	9	11	9	10	10	10	8	9	10	7	7	9	7	10	10	9	10	10	11	10	10	10	10	9	9	11	9	10	10
WP_000256335.1	WP_000256335.1	LacI family transcriptional regulator (AKA maltose operon transcriptional repressor)	3	3	3	1	3	3	3	3	3	2	2	3	2	1	1	1	1	1	1	3	3	3	3	1	2	1	2	2	1	1	1	3	3	2	2	3	2	1	1	1	1	1	1	3	3	3	3
WP_000257888.1	WP_000257888.1	DUF1447 family protein	5	5	5	1	5	5	5	5	4	5	4	5	4	4	4	4	3	2	3	5	4	4	4	4	5	3	3	4	1	0	2	5	4	5	4	5	4	4	4	4	3	2	3	5	4	4	4
WP_000258003.1	WP_000258003.1	transcriptional regulator Spx	1	1	1	1	1	1	1	1	1	1	1	1	1	1	1	1	0	1	1	1	1	1	1	1	1	1	1	1	0	0	0	1	1	1	1	1	1	1	1	1	0	1	1	1	1	1	1
WP_000259692.1	WP_000259692.1	L-glutamate gamma-semialdehyde dehydrogenase	19	19	19	1	19	19	19	12	16	18	15	16	18	9	9	9	6	7	7	17	15	14	16	13	14	8	10	14	5	6	7	12	16	18	15	16	18	9	9	9	6	7	7	17	15	14	16
WP_000259736.1	WP_000259736.1	molybdopterin molybdenumtransferase	7	7	7	1	7	7	7	4	4	6	6	6	6	4	4	4	0	2	2	6	7	6	6	5	6	3	4	6	2	2	2	4	4	6	6	6	6	4	4	4	0	2	2	6	7	6	6
WP_000260117.1	WP_000260117.1	dihydrolipoyl dehydrogenase	21	21	21	1	21	21	21	16	15	17	17	14	15	17	19	20	14	13	15	19	18	18	19	18	20	17	18	17	15	9	15	16	15	17	17	14	15	17	19	20	14	13	15	19	18	18	19
WP_000262632.1	WP_000262632.1	IucA/IucC family siderophore biosynthesis protein	4	4	4	1	4	4	4	1	1	2	1	1	3	1	3	3	1	1	1	3	3	4	4	3	4	3	3	3	1	1	1	1	1	2	1	1	3	1	3	3	1	1	1	3	3	4	4
WP_000264071.1	WP_000264071.1	IMP dehydrogenase	20	20	20	1	20	20	20	18	15	17	18	17	16	15	18	18	14	15	14	17	18	18	18	15	17	14	16	15	16	13	14	18	15	17	18	17	16	15	18	18	14	15	14	17	18	18	18
WP_000265408.1	WP_000265408.1	dipeptidase PepV	14	14	14	1	14	14	14	12	13	13	13	13	13	12	13	11	8	6	9	13	12	10	12	11	12	12	9	14	4	3	4	12	13	13	13	13	13	12	13	11	8	6	9	13	12	10	12
WP_000266096.1	WP_000266096.1	alpha/beta hydrolase	3	3	3	1	3	3	3	0	1	1	1	0	1	0	0	0	0	0	0	3	3	2	2	2	3	1	0	1	0	1	1	0	1	1	1	0	1	0	0	0	0	0	0	3	3	2	2
WP_000267034.1	WP_000267034.1	hypothetical protein	2	2	2	1	2	2	2	2	2	2	2	2	2	2	2	2	2	2	2	1	2	2	2	2	2	2	1	1	2	2	2	2	2	2	2	2	2	2	2	2	2	2	2	1	2	2	2
WP_000268484.1	WP_000268484.1	30S ribosomal protein S2	10	10	10	1	10	10	10	9	7	9	9	9	8	10	9	9	8	8	7	10	10	10	10	9	10	10	8	10	8	7	7	9	7	9	9	9	8	10	9	9	8	8	7	10	10	10	10
WP_000268754.1	WP_000268754.1	30S ribosomal protein S16	4	4	4	1	4	4	4	4	4	4	4	4	4	4	4	4	4	4	4	4	4	4	4	4	4	4	4	4	4	4	4	4	4	4	4	4	4	4	4	4	4	4	4	4	4	4	4
WP_000273979.1	WP_000273979.1	DUF86 domain-containing protein	1	1	1	1	1	1	1	0	1	1	1	1	1	1	1	1	0	1	1	1	1	1	1	1	1	1	1	1	1	0	0	0	1	1	1	1	1	1	1	1	0	1	1	1	1	1	1
WP_000277421.1	WP_000277421.1	dihydroorotate dehydrogenase (quinone)	9	9	9	1	9	9	9	8	8	8	7	8	8	6	9	8	7	7	7	9	9	9	7	7	7	8	6	7	6	5	5	8	8	8	7	8	8	6	9	8	7	7	7	9	9	9	7
WP_000277602.1	WP_000277602.1	universal stress protein	6	6	6	1	6	6	6	6	6	6	6	6	5	5	6	6	5	5	5	6	6	6	6	6	6	5	6	5	4	5	4	6	6	6	6	6	5	5	6	6	5	5	5	6	6	6	6
WP_000277983.1	WP_000277983.1	formimidoylglutamase	2	2	2	1	2	2	2	2	1	1	2	1	2	2	2	2	0	1	0	2	1	2	1	1	1	1	1	2	1	1	1	2	1	1	2	1	2	2	2	2	0	1	0	2	1	2	1
WP_000279366.1	WP_000279366.1	PTS trehalose transporter subunit IIBC	2	2	2	1	2	2	2	1	1	2	2	0	0	1	0	0	0	1	1	2	1	2	2	2	2	1	1	0	0	1	0	1	1	2	2	0	0	1	0	0	0	1	1	2	1	2	2
WP_000279414.1	WP_000279414.1	glyceraldehyde-3-phosphate dehydrogenase 1	14	14	14	1	14	14	14	11	10	12	11	12	12	13	13	14	11	10	10	11	10	11	12	11	10	11	13	13	10	10	8	11	10	12	11	12	12	13	13	14	11	10	10	11	10	11	12
WP_000282296.1	WP_000282296.1	tRNA pseudouridine(55) synthase TruB	7	7	7	1	7	7	7	3	1	4	4	3	3	4	5	2	2	3	4	6	4	5	6	2	6	3	3	3	3	4	6	3	1	4	4	3	3	4	5	2	2	3	4	6	4	5	6
WP_000284434.1	WP_000284434.1	nicotinate phosphoribosyltransferase	6	6	6	1	6	6	6	5	6	6	5	6	6	5	4	4	2	1	0	5	3	5	2	2	2	4	4	4	0	1	1	5	6	6	5	6	6	5	4	4	2	1	0	5	3	5	2
WP_000287585.1	WP_000287585.1	1-acyl-sn-glycerol-3-phosphate acyltransferase	5	5	5	1	5	5	5	4	3	4	4	4	3	3	4	3	4	3	3	4	3	2	3	4	4	3	3	4	5	4	4	4	3	4	4	4	3	3	4	3	4	3	3	4	3	2	3
WP_000289134.1	WP_000289134.1	GTP pyrophosphokinase	3	3	3	1	3	3	3	2	1	2	2	2	2	2	2	2	2	2	1	3	2	2	2	2	2	2	2	2	2	2	1	2	1	2	2	2	2	2	2	2	2	2	1	3	2	2	2
WP_000290301.1	WP_000290301.1	YlbF/YmcA family competence regulator	7	7	7	1	7	7	7	7	7	7	7	7	7	6	7	7	5	5	4	6	6	7	7	7	7	7	7	7	3	4	3	7	7	7	7	7	7	6	7	7	5	5	4	6	6	7	7
WP_000290401.1	WP_000290401.1	aldehyde dehydrogenase	17	17	17	1	17	17	17	16	15	15	16	15	17	11	10	11	6	7	6	14	16	16	16	11	12	6	8	12	1	2	3	16	15	15	16	15	17	11	10	11	6	7	6	14	16	16	16
WP_000290491.1	WP_000290491.1	glycine cleavage system protein H	3	3	3	1	3	3	3	3	3	3	3	3	3	2	3	3	2	2	2	3	3	3	2	3	3	2	3	2	1	2	2	3	3	3	3	3	3	2	3	3	2	2	2	3	3	3	2
WP_000291835.1	WP_000291835.1	oleate hydratase / myosin-crossreactive antigen	8	8	8	1	8	8	8	5	6	5	5	7	5	6	6	4	2	2	2	7	7	8	7	5	7	3	7	6	1	1	0	5	6	5	5	7	5	6	6	4	2	2	2	7	7	8	7
WP_000331344.1	WP_000331344.1	type-1 restriction enzyme R protein	6	6	6	1	6	6	6	2	3	4	2	3	4	0	4	2	2	4	3	4	4	4	5	4	4	1	3	3	4	1	1	2	3	4	2	3	4	0	4	2	2	4	3	4	4	4	5
WP_000334466.1	WP_000334466.1	glutamine--fructose-6-phosphate aminotransferase	22	22	22	1	22	22	22	21	21	19	20	20	19	19	19	20	18	19	17	22	20	20	22	19	21	19	19	19	18	15	18	21	21	19	20	20	19	19	19	20	18	19	17	22	20	20	22
WP_000334506.1	WP_000334506.1	VOC family protein	3	3	3	1	3	3	3	3	3	3	3	3	3	3	2	2	2	2	2	2	2	2	3	2	2	3	3	2	1	1	3	3	3	3	3	3	3	3	2	2	2	2	2	2	2	2	3
WP_000340133.1	WP_000340133.1	UDP-N-acetylmuramoyl-L-alanyl-D-glutamate--L-lysine ligase	3	3	3	1	3	3	3	0	0	1	1	0	2	2	3	1	2	1	0	3	3	3	3	3	3	2	2	2	1	2	0	0	0	1	1	0	2	2	3	1	2	1	0	3	3	3	3
WP_000347896.1	WP_000347896.1	TIGR00159 family protein	1	1	1	1	1	1	1	0	0	0	0	0	0	0	0	0	0	0	0	1	0	1	1	1	1	0	0	1	0	0	0	0	0	0	0	0	0	0	0	0	0	0	0	1	0	1	1
WP_000353950.1	WP_000353950.1	chaperone protein ClpB	25	24	24	1	25	24	24	16	23	22	23	23	24	9	15	17	7	9	5	22	18	19	20	22	22	7	12	13	6	4	5	15	22	21	22	22	23	9	14	16	7	8	5	21	17	18	19
WP_000356975.1	WP_000356975.1	regulatory protein MsrR	2	2	2	1	2	2	2	0	1	1	1	1	1	2	2	2	2	2	2	1	1	1	1	1	1	2	2	2	2	2	2	0	1	1	1	1	1	2	2	2	2	2	2	1	1	1	1
WP_000358009.1	WP_000358009.1	UDP-N-acetylglucosamine 1-carboxyvinyltransferase	11	11	11	1	11	11	11	5	6	7	6	9	9	7	10	10	6	7	7	7	11	9	9	9	9	8	7	9	9	9	6	5	6	7	6	9	9	7	10	10	6	7	7	7	11	9	9
WP_000358501.1	WP_000358501.1	hypothetical protein	2	2	2	1	2	2	2	2	1	2	2	2	2	0	1	2	1	1	2	2	2	2	2	2	2	1	2	2	2	1	2	2	1	2	2	2	2	0	1	2	1	1	2	2	2	2	2
WP_000362222.1	WP_000362222.1	DnaD domain protein	2	2	2	1	2	2	2	2	1	1	1	2	2	1	0	0	1	0	0	2	2	2	2	2	1	0	0	1	0	1	0	2	1	1	1	2	2	1	0	0	1	0	0	2	2	2	2
WP_000362509.1	WP_000362509.1	tRNA uridine-5-carboxymethylaminomethyl(34) synthesis GTPase MnmE	6	6	6	1	6	6	6	5	4	4	4	4	4	3	5	3	4	3	3	6	5	4	6	6	5	3	3	4	4	3	3	5	4	4	4	4	4	3	5	3	4	3	3	6	5	4	6
WP_000362975.1	WP_000362975.1	3-oxoadipate enol-lactonase	5	5	5	1	5	5	5	5	5	5	5	4	4	5	5	5	3	4	4	4	4	4	4	4	4	4	4	3	2	2	2	5	5	5	5	4	4	5	5	5	3	4	4	4	4	4	4
WP_000365236.1	WP_000365236.1	NUDIX hydrolase	4	4	4	1	4	4	4	3	4	4	4	4	4	3	4	4	1	2	0	3	4	4	4	3	3	4	4	4	0	1	1	3	4	4	4	4	4	3	4	4	1	2	0	3	4	4	4
WP_000365352.1	WP_000365352.1	HAD family hydrolase	1	1	1	1	1	1	1	0	0	0	0	0	0	0	0	1	0	0	0	1	1	1	1	1	1	0	0	0	0	0	0	0	0	0	0	0	0	0	0	1	0	0	0	1	1	1	1
WP_000366165.1	WP_000366165.1	NERD domain-containing protein	10	10	10	1	10	10	10	8	8	8	7	7	8	8	9	9	9	6	7	9	9	9	9	9	10	9	9	9	7	7	7	8	8	8	7	7	8	8	9	9	9	6	7	9	9	9	9
WP_000367420.1	WP_000367420.1	BrxA/BrxB family bacilliredoxin	3	3	3	1	3	3	3	2	2	3	3	3	2	3	3	3	3	2	3	3	3	2	3	3	2	3	3	3	2	3	1	2	2	3	3	3	2	3	3	3	3	2	3	3	3	2	3
WP_000368166.1	WP_000368166.1	DNA recombination/repair protein RecA	11	11	11	1	11	11	11	7	7	7	6	7	7	6	8	8	4	8	7	10	9	10	11	9	8	8	6	8	7	7	6	7	7	7	6	7	7	6	8	8	4	8	7	10	9	10	11
WP_000368225.1	WP_000368225.1	guanylate kinase	3	3	3	1	3	3	3	3	3	3	1	3	2	3	2	3	2	3	2	2	2	2	3	2	2	3	2	2	1	1	2	3	3	3	1	3	2	3	2	3	2	3	2	2	2	2	3
WP_000368338.1	WP_000368338.1	elongation factor 4	9	9	9	1	9	9	9	5	5	7	7	5	6	6	9	7	6	5	6	7	7	7	7	7	8	6	9	7	5	4	4	5	5	7	7	5	6	6	9	7	6	5	6	7	7	7	7
WP_000369719.1	WP_000369719.1	RNase adaptor protein RapZ	3	3	3	1	3	3	3	1	1	3	1	1	1	2	2	2	2	2	2	2	3	3	3	3	3	2	2	3	3	2	2	1	1	3	1	1	1	2	2	2	2	2	2	2	3	3	3
WP_000370937.1	WP_000370937.1	Cof-type HAD-IIB family hydrolase	1	1	1	1	1	1	1	1	1	1	1	1	1	1	1	1	0	0	0	1	1	1	1	1	1	0	1	1	0	0	0	1	1	1	1	1	1	1	1	1	0	0	0	1	1	1	1
WP_000379051.1	WP_000379051.1	HslU--HslV peptidase ATPase subunit	11	11	11	1	11	11	11	8	7	9	8	8	7	9	10	8	7	6	6	10	7	10	9	8	11	9	8	9	8	7	5	8	7	9	8	8	7	9	10	8	7	6	6	10	7	10	9
WP_000380738.1	WP_000380738.1	CAP domain-containing protein (AKA SCP-like extracellular protein)	4	4	4	1	4	4	4	1	1	0	0	1	1	0	1	0	3	2	3	0	0	0	0	0	1	1	1	1	4	4	3	1	1	0	0	1	1	0	1	0	3	2	3	0	0	0	0
WP_000382892.1	WP_000382892.1	lantibiotic ABC transporter ATP-binding protein	5	5	5	1	5	5	5	4	4	4	4	4	5	4	4	4	5	5	4	5	3	2	3	3	3	2	3	5	5	4	4	4	4	4	4	4	5	4	4	4	5	5	4	5	3	2	3
WP_000383814.1	WP_000383814.1	DUF948 domain-containing protein	9	9	9	1	9	9	9	9	9	9	9	9	8	8	9	8	7	6	9	9	8	9	8	9	9	8	8	7	8	8	7	9	9	9	9	9	8	8	9	8	7	6	9	9	8	9	8
WP_000384706.1	WP_000384706.1	isoleucine--tRNA ligase	10	10	10	1	10	10	10	6	6	6	4	7	7	8	7	8	3	3	3	7	5	5	6	5	7	6	10	6	4	4	5	6	6	6	4	7	7	8	7	8	3	3	3	7	5	5	6
WP_000387527.1	WP_000387527.1	50S ribosomal protein L22	6	6	6	1	6	6	6	6	6	6	6	6	6	5	6	6	6	6	6	6	5	6	6	6	6	6	6	5	4	5	6	6	6	6	6	6	6	5	6	6	6	6	6	6	5	6	6
WP_000388082.1	WP_000388082.1	50S ribosomal protein L23	3	3	3	1	3	3	3	2	2	2	3	2	2	2	3	3	2	3	2	3	3	3	3	3	3	3	2	2	2	2	2	2	2	2	3	2	2	2	3	3	2	3	2	3	3	3	3
WP_000390332.1	WP_000390332.1	23S rRNA (guanosine(2251)-2'-O)-methyltransferase RlmB	7	7	7	1	7	7	7	6	6	6	6	6	6	3	4	5	3	3	2	5	5	5	6	5	5	5	4	5	2	3	2	6	6	6	6	6	6	3	4	5	3	3	2	5	5	5	6
WP_000390575.1	WP_000390575.1	metal-sulfur cluster assembly factor	1	1	1	1	1	1	1	1	1	1	1	1	1	0	1	1	0	0	0	0	0	1	1	0	0	0	1	0	0	0	0	1	1	1	1	1	1	0	1	1	0	0	0	0	0	1	1
WP_000390829.1	WP_000390829.1	sigma-B regulation protein serine phosphatase RsbU	6	6	6	1	6	6	6	3	3	5	2	4	4	2	5	4	3	3	3	5	6	6	6	5	5	4	4	4	3	3	3	3	3	5	2	4	4	2	5	4	3	3	3	5	6	6	6
WP_000391030.1	WP_000391030.1	cell division protein FtsA	9	9	9	1	9	9	9	7	8	9	6	9	9	5	8	9	5	5	4	9	9	9	7	8	9	6	6	7	6	5	4	7	8	9	6	9	9	5	8	9	5	5	4	9	9	9	7
WP_000392691.1	WP_000392691.1	transcriptional repressor	2	2	2	1	2	2	2	1	1	1	1	0	1	0	1	1	0	0	0	1	0	1	1	1	2	1	1	1	0	0	0	1	1	1	1	0	1	0	1	1	0	0	0	1	0	1	1
WP_000395692.1	WP_000395692.1	D-alanine--poly(phosphoribitol) ligase subunit 2	3	3	3	1	3	3	3	3	3	3	3	3	3	3	3	3	3	2	2	3	3	3	3	2	2	3	3	3	3	2	1	3	3	3	3	3	3	3	3	3	3	2	2	3	3	3	3
WP_000406855.1	WP_000406855.1	2-oxo acid dehydrogenase subunit E2	3	3	3	1	3	3	3	2	2	3	1	2	2	2	2	1	2	1	0	2	2	2	2	2	2	2	1	2	1	1	1	2	2	3	1	2	2	2	2	1	2	1	0	2	2	2	2
WP_000409167.1	WP_000409167.1	cysteine desulfurase	1	1	1	1	1	1	1	1	1	1	1	1	1	1	1	1	0	1	0	1	1	1	1	1	1	1	1	1	0	0	0	1	1	1	1	1	1	1	1	1	0	1	0	1	1	1	1
WP_000411087.1	WP_000411087.1	D-alanine aminotransferase	13	13	13	1	13	13	13	11	11	11	11	11	11	11	12	12	8	9	9	13	12	13	13	13	13	11	12	11	12	8	10	11	11	11	11	11	11	11	12	12	8	9	9	13	12	13	13
WP_000411298.1	WP_000411298.1	phosphoenolpyruvate synthase regulatory protein	6	6	6	1	6	6	6	4	4	4	4	4	3	5	3	3	2	3	3	5	5	6	5	5	5	2	4	3	1	2	3	4	4	4	4	4	3	5	3	3	2	3	3	5	5	6	5
WP_000413875.1	WP_000413875.1	lipid II:glycine glycyltransferase FemX	11	11	11	1	11	11	11	8	8	9	8	9	9	7	9	7	5	6	6	11	9	11	11	10	10	6	8	9	7	6	6	8	8	9	8	9	9	7	9	7	5	6	6	11	9	11	11
WP_000414755.1	WP_000414755.1	hypothetical protein	2	2	2	1	2	2	2	2	2	2	2	2	2	2	2	2	1	1	1	2	2	2	2	2	2	0	2	2	0	0	1	2	2	2	2	2	2	2	2	2	1	1	1	2	2	2	2
WP_000417008.1	WP_000417008.1	2-hydroxyacid dehydrogenase	15	15	15	1	15	15	15	13	13	15	13	14	14	10	13	14	6	4	4	13	15	14	14	14	14	12	13	13	7	5	7	13	13	15	13	14	14	10	13	14	6	4	4	13	15	14	14
WP_000417379.1	WP_000417379.1	glycerol kinase	14	14	14	1	14	14	14	9	13	12	10	11	11	9	8	9	4	6	6	13	12	11	13	10	10	8	10	9	6	7	6	9	13	12	10	11	11	9	8	9	4	6	6	13	12	11	13
WP_000421416.1	WP_000421416.1	xanthine phosphoribosyltransferase	8	8	8	1	8	8	8	6	6	5	7	7	5	6	6	7	6	4	4	8	6	6	6	8	5	5	3	5	6	5	6	6	6	5	7	7	5	6	6	7	6	4	4	8	6	6	6
WP_000422864.1	WP_000422864.1	3-hexulose-6-phosphate synthase	7	7	7	1	7	7	7	6	6	7	7	7	7	7	7	7	4	6	3	6	6	5	5	5	6	5	5	5	3	3	4	6	6	7	7	7	7	7	7	7	4	6	3	6	6	5	5
WP_000424963.1	WP_000424963.1	GMP synthase (glutamine-hydrolyzing)	16	16	16	1	16	16	16	15	15	16	14	15	16	13	15	14	11	8	8	15	15	15	15	16	15	12	11	14	9	10	9	15	15	16	14	15	16	13	15	14	11	8	8	15	15	15	15
WP_000425358.1	WP_000425358.1	valine--tRNA ligase	6	6	6	1	6	6	6	4	4	6	6	5	6	6	6	6	3	4	5	4	3	5	5	4	5	5	6	6	3	4	5	4	4	6	6	5	6	6	6	6	3	4	5	4	3	5	5
WP_000426912.1	WP_000426912.1	IreB family regulatory phosphoprotein	2	2	2	1	2	2	2	1	0	2	2	2	1	1	2	1	1	1	1	1	1	1	1	1	1	0	1	1	0	1	1	1	0	2	2	2	1	1	2	1	1	1	1	1	1	1	1
WP_000426914.1	WP_000426914.1	acyl carrier protein	3	3	3	1	3	3	3	3	3	3	3	3	3	2	3	3	3	2	3	3	3	3	3	3	3	2	3	3	1	1	3	3	3	3	3	3	3	2	3	3	3	2	3	3	3	3	3
WP_000428172.1;WP_000186118.1	WP_000428172.1	hypothetical protein	4;1	4;1	4;1	2	4	4	4	3	3	3	3	3	4	3	4	3	3	4	3	3	3	4	4	4	3	4	4	4	2	3	3	3	3	3	3	3	4	3	4	3	3	4	3	3	3	4	4
WP_000431312.1	WP_000431312.1	transcription elongation factor GreA	6	6	6	1	6	6	6	4	4	6	5	5	5	4	4	5	3	2	3	4	3	3	4	3	5	3	5	5	1	2	3	4	4	6	5	5	5	4	4	5	3	2	3	4	3	3	4
WP_000435074.1	WP_000435074.1	hypothetical protein	2	2	2	1	2	2	2	1	1	2	2	1	2	1	2	1	1	1	1	2	1	2	2	2	1	2	1	1	1	1	1	1	1	2	2	1	2	1	2	1	1	1	1	2	1	2	2
WP_000435132.1	WP_000435132.1	threonine--tRNA ligase	28	28	28	1	28	28	28	19	18	22	20	21	22	25	27	27	22	24	21	21	21	22	23	22	24	25	25	21	23	23	22	19	18	22	20	21	22	25	27	27	22	24	21	21	21	22	23
WP_000435380.1	WP_000435380.1	RNA methyltransferase	3	3	3	1	3	3	3	1	1	3	2	3	2	1	3	2	1	0	1	2	3	3	3	3	3	1	3	3	1	0	0	1	1	3	2	3	2	1	3	2	1	0	1	2	3	3	3
WP_000436832.1	WP_000436832.1	DUF805 domain-containing protein	1	1	1	1	1	1	1	1	0	1	1	1	0	0	1	0	1	0	1	1	1	1	1	1	1	1	1	1	0	1	1	1	0	1	1	1	0	0	1	0	1	0	1	1	1	1	1
WP_000437472.1	WP_000437472.1	phosphocarrier protein HPr	5	5	5	1	5	5	5	5	5	5	4	4	5	4	4	4	4	4	4	4	4	4	4	4	4	4	4	4	4	4	3	5	5	5	4	4	5	4	4	4	4	4	4	4	4	4	4
WP_000442480.1	WP_000442480.1	nucleoside-diphosphate kinase	4	4	4	1	4	4	4	4	3	3	4	4	4	4	4	4	4	3	4	2	1	2	3	3	2	2	2	4	0	1	0	4	3	3	4	4	4	4	4	4	4	3	4	2	1	2	3
WP_000447706.1	WP_000447706.1	DUF4176 domain-containing protein	2	2	2	1	2	2	2	2	1	2	2	2	1	2	2	2	0	0	0	2	2	2	2	1	2	1	2	1	0	0	0	2	1	2	2	2	1	2	2	2	0	0	0	2	2	2	2
WP_000448078.1	WP_000448078.1	glutathione peroxidase	3	3	3	1	3	3	3	2	2	2	2	2	2	1	1	1	0	0	0	3	2	2	2	2	3	0	1	1	0	0	0	2	2	2	2	2	2	1	1	1	0	0	0	3	2	2	2
WP_000448898.1	WP_000448898.1	alpha/beta hydrolase	8	8	8	1	8	8	8	8	8	8	8	8	8	7	8	7	4	4	7	7	8	8	6	7	7	5	5	5	1	4	4	8	8	8	8	8	8	7	8	7	4	4	7	7	8	8	6
WP_000448930.1	WP_000448930.1	tryptophan--tRNA ligase	3	3	3	1	3	3	3	2	1	3	1	2	1	3	3	3	1	0	2	3	2	3	2	3	3	2	3	2	0	1	0	2	1	3	1	2	1	3	3	3	1	0	2	3	2	3	2
WP_000450253.1	WP_000450253.1	HlyC/CorC family transporter	1	1	1	1	1	1	1	1	1	1	1	1	1	0	1	1	1	1	1	1	1	1	1	1	1	1	1	1	1	1	1	1	1	1	1	1	1	0	1	1	1	1	1	1	1	1	1
WP_000451775.1	WP_000451775.1	DUF5085 domain-containing protein	1	1	1	1	1	1	1	0	0	0	0	0	0	0	1	1	0	0	0	1	1	1	1	1	1	0	1	1	0	0	0	0	0	0	0	0	0	0	1	1	0	0	0	1	1	1	1
WP_000453316.1	WP_000453316.1	aldo/keto reductase	9	9	9	1	9	9	9	8	8	8	8	8	9	7	7	4	3	3	3	6	5	5	7	6	5	5	4	4	2	1	1	8	8	8	8	8	9	7	7	4	3	3	3	6	5	5	7
WP_000454783.1	WP_000454783.1	HAD family hydrolase	5	5	5	1	5	5	5	5	3	3	4	5	3	3	4	2	2	1	2	4	2	4	4	3	4	2	3	3	2	4	2	5	3	3	4	5	3	3	4	2	2	1	2	4	2	4	4
WP_000455733.1;WP_000977787.1;WP_000540914.1;WP_000540898.1;WP_025174933.1;WP_000835979.1;WP_001269822.1	WP_000455733.1	tandem-type lipoprotein	3;1;1;1;1;1;1	3;1;1;1;1;1;1	3;1;1;1;1;1;1	7	3	3	3	3	3	3	2	3	3	2	2	2	2	2	2	2	2	2	2	2	2	2	3	1	3	2	2	3	3	3	2	3	3	2	2	2	2	2	2	2	2	2	2
WP_000457386.1	WP_000457386.1	50S ribosomal protein L21	7	7	7	1	7	7	7	6	6	7	7	7	7	6	7	7	6	6	6	7	6	7	7	7	7	7	7	6	6	6	6	6	6	7	7	7	7	6	7	7	6	6	6	7	6	7	7
WP_000460244.1	WP_000460244.1	peptide chain release factor 1	5	5	5	1	5	5	5	3	4	4	3	3	4	3	4	3	3	4	1	5	4	5	5	5	4	4	2	4	3	2	1	3	4	4	3	3	4	3	4	3	3	4	1	5	4	5	5
WP_000468384.1	WP_000468384.1	ribosomal RNA small subunit methyltransferase H	3	3	3	1	3	3	3	2	2	2	2	2	2	2	2	3	2	2	3	3	3	3	2	3	3	1	2	2	3	2	1	2	2	2	2	2	2	2	2	3	2	2	3	3	3	3	2
WP_000471571.1	WP_000471571.1	acetyl-CoA carboxylase carboxyl transferase subunit beta	2	2	2	1	2	2	2	1	1	0	1	1	1	0	1	1	0	0	0	1	1	1	0	1	1	1	1	1	1	1	0	1	1	0	1	1	1	0	1	1	0	0	0	1	1	1	0
WP_000472293.1	WP_000472293.1	ATP-dependent Clp protease ATP-binding subunit ClpX	13	13	13	1	13	13	13	8	9	10	9	8	8	9	10	11	9	9	9	13	13	12	13	12	12	8	11	10	9	7	7	8	9	10	9	8	8	9	10	11	9	9	9	13	13	12	13
WP_000473654.1	WP_000473654.1	glucose-specific phosphotransferase enzyme IIA component	6	6	6	1	6	6	6	6	6	6	6	6	6	5	5	4	3	4	4	6	4	6	5	5	5	4	5	5	4	4	4	6	6	6	6	6	6	5	5	4	3	4	4	6	4	6	5
WP_000473705.1	WP_000473705.1	isoprenyl transferase	2	2	2	1	2	2	2	0	0	0	1	1	1	1	1	1	0	0	0	0	1	0	1	1	0	1	0	1	0	1	0	0	0	0	1	1	1	1	1	1	0	0	0	0	1	0	1
WP_000477504.1	WP_000477504.1	N-acetyltransferase	2	2	2	1	2	2	2	0	0	1	1	1	1	1	2	2	0	0	0	1	2	2	1	1	1	1	2	2	0	0	1	0	0	1	1	1	1	1	2	2	0	0	0	1	2	2	1
WP_000477931.1	WP_000477931.1	ABC transporter permease	1	1	1	1	1	1	1	1	1	1	1	1	1	0	1	1	1	0	1	0	0	0	1	0	0	0	0	0	0	0	0	1	1	1	1	1	1	0	1	1	1	0	1	0	0	0	1
WP_000480605.1	WP_000480605.1	staphylobilin-forming heme oxygenase IsdI	2	2	2	1	2	2	2	2	2	2	2	2	2	0	1	1	0	0	0	2	2	2	2	2	2	1	1	2	0	0	0	2	2	2	2	2	2	0	1	1	0	0	0	2	2	2	2
WP_000481438.1	WP_000481438.1	transketolase	22	22	22	1	22	22	22	21	20	21	22	22	20	20	20	22	13	12	15	21	17	22	20	19	20	17	19	21	14	12	14	21	20	21	22	22	20	20	20	22	13	12	15	21	17	22	20
WP_000487150.1	WP_000487150.1	class I SAM-dependent RNA methyltransferase	1	1	1	1	1	1	1	1	1	1	1	1	1	1	1	1	1	1	0	1	1	1	1	1	1	1	1	1	1	1	1	1	1	1	1	1	1	1	1	1	1	1	0	1	1	1	1
WP_000491755.1	WP_000491755.1	DUF47 domain-containing protein	3	3	3	1	3	3	3	2	2	3	2	2	3	2	3	3	3	2	3	3	3	3	3	3	3	3	3	2	1	2	2	2	2	3	2	2	3	2	3	3	3	2	3	3	3	3	3
WP_000492114.1	WP_000492114.1	UPF0365 family protein	13	13	13	1	13	13	13	12	12	13	11	13	13	10	13	12	12	12	11	13	12	13	13	13	13	11	12	13	11	11	10	12	12	13	11	13	13	10	13	12	12	12	11	13	12	13	13
WP_000494130.1	WP_000494130.1	endoribonuclease YbeY	1	1	1	1	1	1	1	1	1	1	1	1	1	1	1	1	0	0	1	1	1	1	0	0	1	0	1	0	1	1	0	1	1	1	1	1	1	1	1	1	0	0	1	1	1	1	0
WP_000495684.1	WP_000495684.1	putative transcriptional regulator	3	3	3	1	3	3	3	1	1	3	2	2	1	1	2	3	1	1	1	3	3	3	2	3	3	3	3	3	3	2	2	1	1	3	2	2	1	1	2	3	1	1	1	3	3	3	2
WP_000496092.1	WP_000496092.1	GTPase ObgE	11	11	11	1	11	11	11	7	8	9	9	10	7	7	10	11	5	7	6	9	9	9	11	10	9	7	9	7	7	6	4	7	8	9	9	10	7	7	10	11	5	7	6	9	9	9	11
WP_000503824.1	WP_000503824.1	molybdenum cofactor biosynthesis protein	2	2	2	1	2	2	2	1	1	1	2	1	1	2	2	1	1	1	1	2	1	2	2	2	2	1	2	1	0	0	1	1	1	1	2	1	1	2	2	1	1	1	1	2	1	2	2
WP_000505016.1	WP_000505016.1	protein GlcT	2	2	2	1	2	2	2	2	2	2	2	2	2	1	2	1	0	1	1	2	2	2	2	2	2	2	2	2	1	1	1	2	2	2	2	2	2	1	2	1	0	1	1	2	2	2	2
WP_000505964.1	WP_000505964.1	hypothetical protein	6	6	6	1	6	6	6	5	5	6	6	6	6	5	4	4	3	3	3	6	5	6	5	5	6	3	4	3	3	3	4	5	5	6	6	6	6	5	4	4	3	3	3	6	5	6	5
WP_000506536.1	WP_000506536.1	protein translocase subunit SecA 1	30	30	30	1	30	30	30	23	22	22	25	28	25	21	25	24	22	22	22	26	26	27	26	27	25	20	21	18	18	16	18	23	22	22	25	28	25	21	25	24	22	22	22	26	26	27	26
WP_000511135.1	WP_000511135.1	ATP synthase subunit beta	21	21	21	1	21	21	21	15	13	16	13	16	17	15	19	16	18	19	15	19	20	18	18	18	19	15	19	16	16	16	15	15	13	16	13	16	17	15	19	16	18	19	15	19	20	18	18
WP_000514375.1	WP_000514375.1	nitrate reductase subunit alpha	1	1	1	1	1	1	1	0	0	0	0	0	0	0	0	0	0	0	0	1	0	0	0	0	0	0	0	0	0	0	0	0	0	0	0	0	0	0	0	0	0	0	0	1	0	0	0
WP_000516249.1	WP_000516249.1	DNA mismatch repair protein MutL	4	4	4	1	4	4	4	2	1	2	0	1	1	2	2	2	0	0	1	4	1	2	2	2	2	1	2	2	0	0	0	2	1	2	0	1	1	2	2	2	0	0	1	4	1	2	2
WP_000517908.1	WP_000517908.1	50S ribosomal protein L28	1	1	1	1	1	1	1	1	1	1	1	1	1	0	1	1	1	1	1	1	1	1	1	1	1	0	1	1	1	1	1	1	1	1	1	1	1	0	1	1	1	1	1	1	1	1	1
WP_000521495.1	WP_000521495.1	phosphoglucosamine mutase	14	14	14	1	14	14	14	11	12	11	11	12	12	11	9	12	5	7	7	11	11	12	12	12	10	11	12	12	8	6	6	11	12	11	11	12	12	11	9	12	5	7	7	11	11	12	12
WP_000522388.1	WP_000522388.1	nitroreductase	5	5	5	1	5	5	5	3	4	5	4	4	4	4	4	4	3	2	3	4	4	5	4	4	4	4	4	4	3	4	4	3	4	5	4	4	4	4	4	4	3	2	3	4	4	5	4
WP_000523669.1	WP_000523669.1	SWIM zinc finger family protein	1	1	1	1	1	1	1	1	0	1	1	1	0	1	1	1	0	1	0	1	1	1	1	0	1	1	1	0	0	0	1	1	0	1	1	1	0	1	1	1	0	1	0	1	1	1	1
WP_000525060.1	WP_000525060.1	ATP-dependent helicase DinG	3	3	3	1	3	3	3	0	0	1	0	1	1	1	0	1	0	0	1	2	2	2	2	1	1	0	1	0	0	0	1	0	0	1	0	1	1	1	0	1	0	0	1	2	2	2	2
WP_000529877.1	WP_000529877.1	30S ribosomal protein S3	9	9	9	1	9	9	9	8	8	7	8	7	7	7	8	8	8	7	8	8	8	8	8	8	8	8	8	8	8	8	8	8	8	7	8	7	7	7	8	8	8	7	8	8	8	8	8
WP_000532966.1	WP_000532966.1	YebC/PmpR family DNA-binding transcriptional regulator	4	4	4	1	4	4	4	3	4	3	4	4	4	4	4	3	3	3	4	4	2	4	3	3	3	3	4	4	4	3	3	3	4	3	4	4	4	4	4	3	3	3	4	4	2	4	3
WP_000535849.1	WP_000535849.1	teichoic acid ABC transporter ATP-binding protein	2	2	2	1	2	2	2	0	1	1	0	0	1	0	2	1	0	0	0	1	0	0	1	1	1	1	1	1	0	0	0	0	1	1	0	0	1	0	2	1	0	0	0	1	0	0	1
WP_000542274.1	WP_000542274.1	50S ribosomal protein L17	5	5	5	1	5	5	5	4	4	4	5	5	5	4	5	5	3	4	5	5	4	4	5	4	5	4	5	5	5	4	4	4	4	4	5	5	5	4	5	5	3	4	5	5	4	4	5
WP_000542304.1	WP_000542304.1	Fic family protein	3	3	3	1	3	3	3	1	0	1	1	2	1	1	2	1	1	1	0	3	3	3	3	3	3	1	2	2	1	0	0	1	0	1	1	2	1	1	2	1	1	1	0	3	3	3	3
WP_000544973.1	WP_000544973.1	glutamine amidotransferase	2	2	2	1	2	2	2	2	1	2	2	2	1	0	2	2	0	2	2	2	2	2	1	2	2	2	1	2	0	0	1	2	1	2	2	2	1	0	2	2	0	2	2	2	2	2	1
WP_000545116.1	WP_000545116.1	hypothetical protein	3	3	3	1	3	3	3	3	3	3	3	3	3	1	1	2	3	2	3	2	2	2	2	2	2	3	1	3	2	2	2	3	3	3	3	3	3	1	1	2	3	2	3	2	2	2	2
WP_000545373.1	WP_000545373.1	Asp-tRNA(Asn)/Glu-tRNA(Gln) amidotransferase GatCAB subunit B	18	18	18	1	18	18	18	15	16	16	14	16	14	16	18	17	16	14	16	17	17	17	16	16	16	17	14	16	15	14	12	15	16	16	14	16	14	16	18	17	16	14	16	17	17	17	16
WP_000547687.1	WP_000547687.1	50S ribosomal protein L24	1	1	1	1	1	1	1	1	1	1	1	1	1	1	1	1	1	1	1	1	1	1	1	1	1	1	1	1	1	1	1	1	1	1	1	1	1	1	1	1	1	1	1	1	1	1	1
WP_000547905.1	WP_000547905.1	thiamine diphosphokinase	1	1	1	1	1	1	1	1	1	1	1	1	1	1	0	1	1	1	1	0	1	0	1	1	0	1	1	1	1	0	1	1	1	1	1	1	1	1	0	1	1	1	1	0	1	0	1
WP_000548698.1	WP_000548698.1	ABC transporter permease	2	2	2	1	2	2	2	2	2	2	2	2	2	2	1	2	2	1	1	1	2	2	1	1	1	2	2	2	1	0	1	2	2	2	2	2	2	2	1	2	2	1	1	1	2	2	1
WP_000551283.1	WP_000551283.1	hypoxanthine-guanine phosphoribosyltransferase	5	5	5	1	5	5	5	4	5	4	5	5	5	5	5	5	3	3	2	4	4	4	5	5	4	4	5	5	4	4	4	4	5	4	5	5	5	5	5	5	3	3	2	4	4	4	5
WP_000551762.1	WP_000551762.1	transcriptional regulator CtsR	4	4	4	1	4	4	4	4	2	3	4	4	4	2	2	1	1	0	1	3	2	1	4	4	4	1	1	2	1	0	1	4	2	3	4	4	4	2	2	1	1	0	1	3	2	1	4
WP_000562498.1	WP_000562498.1	class 1b ribonucleoside-diphosphate reductase subunit beta	8	8	8	1	8	8	8	5	7	5	5	5	5	7	8	8	7	7	6	8	8	7	6	6	7	7	7	7	3	5	3	5	7	5	5	5	5	7	8	8	7	7	6	8	8	7	6
WP_000567025.1	WP_000567025.1	tetratricopeptide repeat protein	1	1	1	1	1	1	1	0	0	0	0	0	0	1	0	0	1	0	0	0	1	0	1	1	1	1	1	1	0	1	1	0	0	0	0	0	0	1	0	0	1	0	0	0	1	0	1
WP_000568358.1	WP_000568358.1	thiamine pyrophosphate-dependent dehydrogenase E1 component subunit alpha	1	1	1	1	1	1	1	0	0	1	0	1	1	0	1	0	0	0	0	1	1	1	1	1	1	0	1	1	0	0	1	0	0	1	0	1	1	0	1	0	0	0	0	1	1	1	1
WP_000569649.1	WP_000569649.1	DNA-directed RNA polymerase subunit alpha	11	11	11	1	11	11	11	8	7	9	9	8	6	7	9	9	8	6	6	7	10	9	11	8	7	7	7	9	6	6	7	8	7	9	9	8	6	7	9	9	8	6	6	7	10	9	11
WP_000570653.1	WP_000570653.1	phage tail protein	3	3	3	1	3	3	3	2	1	2	2	3	2	2	2	3	3	3	3	2	2	3	3	3	2	3	3	3	3	3	2	2	1	2	2	3	2	2	2	3	3	3	3	2	2	3	3
WP_000571208.1	WP_000571208.1	methionine ABC transporter ATP-binding protein	1	1	1	1	1	1	1	1	1	1	1	1	1	0	1	1	0	1	1	1	1	1	1	1	1	1	1	1	1	1	1	1	1	1	1	1	1	0	1	1	0	1	1	1	1	1	1
WP_000572877.1	WP_000572877.1	adenylosuccinate lyase	11	11	11	1	11	11	11	8	8	7	7	7	8	6	8	7	4	5	5	9	9	9	9	10	9	6	8	8	2	5	5	8	8	7	7	7	8	6	8	7	4	5	5	9	9	9	9
WP_000579273.1	WP_000579273.1	5'-methylthioadenosine/S-adenosylhomocysteine nucleosidase	1	1	1	1	1	1	1	0	0	1	1	1	1	1	1	1	0	0	0	1	1	1	1	1	1	1	1	1	1	0	1	0	0	1	1	1	1	1	1	1	0	0	0	1	1	1	1
WP_000579564.1	WP_000579564.1	serine/threonine protein kinase Stk1	3	3	3	1	3	3	3	2	2	2	2	2	2	1	2	2	1	2	2	3	2	2	3	3	3	3	3	2	2	2	2	2	2	2	2	2	2	1	2	2	1	2	2	3	2	2	3
WP_000580201.1	WP_000580201.1	hypothetical protein	4	4	4	1	4	4	4	4	4	4	4	4	4	3	3	2	2	2	2	4	4	4	4	4	4	3	4	3	1	2	2	4	4	4	4	4	4	3	3	2	2	2	2	4	4	4	4
WP_000581078.1	WP_000581078.1	oxidoreductase	1	1	1	1	1	1	1	0	1	1	0	0	0	0	0	0	0	0	0	0	0	0	0	0	0	0	0	0	0	0	0	0	1	1	0	0	0	0	0	0	0	0	0	0	0	0	0
WP_000584639.1	WP_000584639.1	DNA double-strand break repair Rad50 ATPase	13	13	13	1	13	13	13	8	8	8	8	8	11	7	10	9	6	6	7	11	11	10	10	10	10	3	9	7	4	4	4	8	8	8	8	8	11	7	10	9	6	6	7	11	11	10	10
WP_000589549.1	WP_000589549.1	arsenate reductase family protein	5	5	5	1	5	5	5	5	5	5	5	5	5	4	5	4	4	2	4	3	4	4	2	3	4	3	3	3	3	3	2	5	5	5	5	5	5	4	5	4	4	2	4	3	4	4	2
WP_000590826.1	WP_000590826.1	histidine--tRNA ligase	5	5	5	1	5	5	5	3	2	3	3	3	4	2	3	2	1	1	1	3	4	4	3	3	3	2	1	3	1	0	1	3	2	3	3	3	4	2	3	2	1	1	1	3	4	4	3
WP_000592291.1	WP_000592291.1	AcrB/AcrD/AcrF family protein	7	7	7	1	7	7	7	5	7	7	5	6	7	3	5	5	4	2	3	5	6	4	7	6	6	4	3	5	4	3	4	5	7	7	5	6	7	3	5	5	4	2	3	5	6	4	7
WP_000593364.1	WP_000593364.1	Cof-type HAD-IIB family hydrolase	5	5	5	1	5	5	5	3	5	5	5	5	5	3	5	5	1	1	0	5	5	5	4	3	5	3	2	3	0	0	0	3	5	5	5	5	5	3	5	5	1	1	0	5	5	5	4
WP_000594516.1	WP_000594516.1	bi-component gamma-hemolysin HlgAB subunit A	10	10	10	1	10	10	10	10	10	10	10	10	10	2	4	7	8	7	7	8	8	9	8	8	10	6	5	7	7	6	7	10	10	10	10	10	10	2	4	7	8	7	7	8	8	9	8
WP_000595617.1	WP_000595617.1	gamma-hemolysin subunit B	13	13	13	1	13	13	13	6	4	5	4	4	4	5	6	6	9	8	8	4	4	2	6	6	6	8	11	9	12	13	11	6	4	5	4	4	4	5	6	6	9	8	8	4	4	2	6
WP_000599586.1	WP_000599586.1	hypothetical protein	5	5	5	1	5	5	5	2	3	4	4	5	5	2	4	4	0	1	0	5	5	5	4	5	5	0	2	2	0	0	0	2	3	4	4	5	5	2	4	4	0	1	0	5	5	5	4
WP_000600387.1	WP_000600387.1	LigT-like phosphoesterase / 2'-5' RNA ligase	6	6	6	1	6	6	6	6	6	6	6	6	6	5	5	5	3	5	5	5	4	5	5	6	5	5	4	6	2	3	4	6	6	6	6	6	6	5	5	5	3	5	5	5	4	5	5
WP_000602046.1	WP_000602046.1	ABC transporter ATP-binding protein	1	1	1	1	1	1	1	1	0	1	1	0	1	0	1	1	0	0	1	1	1	1	1	1	1	1	1	1	1	1	0	1	0	1	1	0	1	0	1	1	0	0	1	1	1	1	1
WP_000602938.1	WP_000602938.1	molybdopterin-guanine dinucleotide biosynthesis protein B	1	1	1	1	1	1	1	0	0	0	0	0	0	0	0	0	0	0	0	1	1	1	1	1	1	0	0	0	0	0	0	0	0	0	0	0	0	0	0	0	0	0	0	1	1	1	1
WP_000606550.1	WP_000606550.1	sensor histidine kinase	1	1	1	1	1	1	1	0	0	0	0	0	0	0	0	0	0	0	0	1	1	1	0	0	1	0	0	1	0	0	0	0	0	0	0	0	0	0	0	0	0	0	0	1	1	1	0
WP_000606703.1	WP_000606703.1	M20/M25/M40 family peptidase T-like metallo-hydrolase	7	7	7	1	7	7	7	7	6	7	7	6	7	4	6	5	1	0	2	5	5	5	4	5	5	4	5	6	0	1	0	7	6	7	7	6	7	4	6	5	1	0	2	5	5	5	4
WP_000608444.1	WP_000608444.1	UDP-N-acetylenolpyruvoylglucosamine reductase	6	6	6	1	6	6	6	5	5	6	6	6	6	5	5	6	3	4	5	5	5	5	6	6	5	5	6	5	3	3	3	5	5	6	6	6	6	5	5	6	3	4	5	5	5	5	6
WP_000608536.1	WP_000608536.1	hypothetical protein	1	1	1	1	1	1	1	0	0	1	0	1	1	1	1	0	1	0	0	1	1	1	1	0	1	0	0	0	1	0	1	0	0	1	0	1	1	1	1	0	1	0	0	1	1	1	1
WP_000608835.1	WP_000608835.1	iron-sulfur cluster repair di-iron protein ScdA	6	6	6	1	6	6	6	6	6	5	6	5	5	5	6	6	4	5	5	5	4	5	5	6	5	6	5	5	3	5	4	6	6	5	6	5	5	5	6	6	4	5	5	5	4	5	5
WP_000610203.1;WP_000610169.1	WP_000610203.1	ribitol-5-phosphate dehydrogenase	4;1	4;1	4;1	2	4	4	4	3	2	2	3	3	3	1	2	3	0	1	0	4	4	4	3	4	3	2	1	1	1	2	1	3	2	2	3	3	3	1	2	3	0	1	0	4	4	4	3
WP_000611456.1	WP_000611456.1	UDP-N-acetylmuramoyl-tripeptide--D-alanyl-D-alanine ligase	3	3	3	1	3	3	3	1	1	1	1	1	1	1	2	2	1	1	1	3	2	3	3	3	3	1	2	1	1	1	1	1	1	1	1	1	1	1	2	2	1	1	1	3	2	3	3
WP_000614712.1	WP_000614712.1	hypothetical protein	1	1	1	1	1	1	1	0	1	1	1	1	1	1	0	1	0	0	0	1	0	1	1	1	1	0	1	1	0	0	0	0	1	1	1	1	1	1	0	1	0	0	0	1	0	1	1
WP_000615465.1	WP_000615465.1	amino acid ABC transporter ATP-binding protein	2	2	2	1	2	2	2	2	1	0	1	2	2	1	2	2	2	2	2	1	1	2	2	2	2	2	1	1	2	1	1	2	1	0	1	2	2	1	2	2	2	2	2	1	1	2	2
WP_000615921.1	WP_000615921.1	50S ribosomal protein L14	3	3	3	1	3	3	3	3	3	3	3	3	3	3	3	3	3	3	2	3	3	3	3	2	2	3	3	3	2	3	2	3	3	3	3	3	3	3	3	3	3	3	2	3	3	3	3
WP_000617735.1	WP_000617735.1	ribosomal subunit interface protein	6	6	6	1	6	6	6	6	6	6	6	6	6	6	6	6	6	6	6	6	5	6	6	6	5	5	5	6	5	6	6	6	6	6	6	6	6	6	6	6	6	6	6	6	5	6	6
WP_000620864.1	WP_000620864.1	alpha/beta hydrolase	2	2	2	1	2	2	2	0	1	1	1	2	1	1	2	2	1	0	0	2	2	2	2	2	1	2	2	2	0	0	1	0	1	1	1	2	1	1	2	2	1	0	0	2	2	2	2
WP_000620943.1	WP_000620943.1	GNAT family N-acetyltransferase	4	4	4	1	4	4	4	3	3	4	3	4	1	2	3	2	0	0	0	3	4	4	2	3	3	2	2	1	0	0	0	3	3	4	3	4	1	2	3	2	0	0	0	3	4	4	2
WP_000623445.1	WP_000623445.1	MOSC domain-containing protein	1	1	1	1	1	1	1	1	1	1	1	1	1	1	1	1	1	1	1	1	1	1	1	1	1	1	1	1	1	1	1	1	1	1	1	1	1	1	1	1	1	1	1	1	1	1	1
WP_000623881.1	WP_000623881.1	50S ribosomal protein L18	4	4	4	1	4	4	4	3	3	3	3	4	3	3	3	4	3	3	3	4	4	4	3	4	2	4	3	3	3	3	3	3	3	3	3	4	3	3	3	4	3	3	3	4	4	4	3
WP_000623906.1	WP_000623906.1	DAK2 domain-containing protein	7	7	7	1	7	7	7	6	5	7	7	7	7	7	7	7	5	6	6	6	6	6	7	6	7	7	6	6	6	6	6	6	5	7	7	7	7	7	7	7	5	6	6	6	6	6	7
WP_000626504.1	WP_000626504.1	elongation factor P	7	7	7	1	7	7	7	7	7	7	7	7	7	5	5	4	5	3	3	5	5	5	4	4	4	4	3	4	2	2	2	7	7	7	7	7	7	5	5	4	5	3	3	5	5	5	4
WP_000631982.1	WP_000631982.1	cysteine--tRNA ligase	9	9	9	1	9	9	9	6	6	6	8	7	8	6	7	8	2	2	1	7	9	6	9	7	8	5	4	8	2	0	1	6	6	6	8	7	8	6	7	8	2	2	1	7	9	6	9
WP_000633068.1	WP_000633068.1	magnesium transporter CorA family protein	1	1	1	1	1	1	1	0	0	0	0	0	0	0	0	0	0	0	0	1	1	1	1	1	1	0	0	0	0	0	0	0	0	0	0	0	0	0	0	0	0	0	0	1	1	1	1
WP_000634175.1	WP_000634175.1	universal stress protein UspA	8	8	8	1	8	8	8	8	8	8	8	8	8	8	7	7	6	6	7	8	7	7	8	7	8	7	6	7	5	6	6	8	8	8	8	8	8	8	7	7	6	6	7	8	7	7	8
WP_000636142.1	WP_000636142.1	methionine aminopeptidase	6	6	6	1	6	6	6	6	6	6	6	6	6	5	4	5	3	2	2	5	4	5	5	3	4	4	3	5	1	2	2	6	6	6	6	6	6	5	4	5	3	2	2	5	4	5	5
WP_000644393.1	WP_000644393.1	cytidylate kinase	5	5	5	1	5	5	5	3	4	5	5	5	5	3	5	5	3	3	3	5	5	5	5	4	5	5	5	5	3	4	2	3	4	5	5	5	5	3	5	5	3	3	3	5	5	5	5
WP_000644737.1	WP_000644737.1	50S ribosomal protein L29	3	3	3	1	3	3	3	3	3	3	3	3	3	3	3	3	3	3	3	3	3	3	3	3	3	3	3	3	3	3	3	3	3	3	3	3	3	3	3	3	3	3	3	3	3	3	3
WP_000645754.1	WP_000645754.1	multifunctional 2',3'-cyclic-nucleotide 2'-phosphodiesterase/5'-nucleotidase/3'-nucleotidase	24	24	24	1	24	24	24	20	19	18	17	16	16	20	20	18	22	22	23	19	14	15	20	17	17	19	21	22	22	20	23	20	19	18	17	16	16	20	20	18	22	22	23	19	14	15	20
WP_000648118.1	WP_000648118.1	YtxH domain-containing protein	4	4	4	1	4	4	4	4	4	4	3	3	3	4	4	4	4	4	3	4	4	4	4	4	4	3	4	4	4	4	3	4	4	4	3	3	3	4	4	4	4	4	3	4	4	4	4
WP_000648617.1	WP_000648617.1	uridine kinase	1	1	1	1	1	1	1	0	0	0	0	0	0	0	1	1	0	0	0	1	1	1	1	1	1	0	0	1	0	0	0	0	0	0	0	0	0	0	1	1	0	0	0	1	1	1	1
WP_000648736.1	WP_000648736.1	mannitol-1-phosphate 5-dehydrogenase	6	6	6	1	6	6	6	4	4	4	5	5	5	5	6	5	3	3	3	4	5	5	5	4	4	4	5	5	2	4	3	4	4	4	5	5	5	5	6	5	3	3	3	4	5	5	5
WP_000650082.1	WP_000650082.1	transcriptional regulator NrdR	2	2	2	1	2	2	2	2	2	2	2	2	2	2	2	2	2	2	2	2	2	2	2	2	2	2	1	2	2	2	2	2	2	2	2	2	2	2	2	2	2	2	2	2	2	2	2
WP_000654027.1	WP_000654027.1	central glycolytic genes regulator	2	2	2	1	2	2	2	0	1	0	0	1	1	1	2	1	1	1	1	1	2	2	0	1	0	2	2	1	1	1	1	0	1	0	0	1	1	1	2	1	1	1	1	1	2	2	0
WP_000655867.1	WP_000655867.1	ribose-5-phosphate isomerase A	4	4	4	1	4	4	4	1	2	2	2	2	2	2	2	1	0	0	0	3	3	4	3	4	3	3	2	1	1	1	2	1	2	2	2	2	2	2	2	1	0	0	0	3	3	4	3
WP_000659309.1	WP_000659309.1	non-canonical purine NTP pyrophosphatase	3	3	3	1	3	3	3	3	2	3	2	2	1	2	2	2	2	1	2	3	2	2	2	3	1	2	2	1	2	2	2	3	2	3	2	2	1	2	2	2	2	1	2	3	2	2	2
WP_000660023.1	WP_000660023.1	carbamate kinase 2	9	9	9	1	9	9	9	1	2	5	2	1	1	8	7	6	6	5	5	7	6	8	5	6	7	5	4	4	3	3	2	1	2	5	2	1	1	8	7	6	6	5	5	7	6	8	5
WP_000660054.1	WP_000660054.1	argininosuccinate synthase	11	11	11	1	11	11	11	2	5	11	1	2	3	4	5	4	1	1	2	11	10	11	11	10	11	5	5	3	1	1	0	2	5	11	1	2	3	4	5	4	1	1	2	11	10	11	11
WP_000662688.1	WP_000662688.1	excinuclease ABC subunit UvrA	8	8	8	1	8	8	8	4	7	5	2	4	3	5	8	8	7	6	8	5	4	5	7	8	8	3	5	3	5	5	5	4	7	5	2	4	3	5	8	8	7	6	8	5	4	5	7
WP_000663016.1	WP_000663016.1	histidinol-phosphate aminotransferase	3	3	3	1	3	3	3	2	2	2	2	2	2	2	2	2	1	0	2	2	2	2	2	3	3	1	2	1	1	0	0	2	2	2	2	2	2	2	2	2	1	0	2	2	2	2	2
WP_000664777.1	WP_000664777.1	insulinase family protein	3	3	3	1	3	3	3	2	2	2	2	2	2	2	2	2	1	1	0	3	3	3	3	2	3	2	2	2	1	2	1	2	2	2	2	2	2	2	2	2	1	1	0	3	3	3	3
WP_000667128.1	WP_000667128.1	delta-aminolevulinic acid dehydratase	4	4	4	1	4	4	4	2	4	4	3	3	4	2	3	3	2	2	1	3	2	3	3	2	4	2	3	3	0	0	1	2	4	4	3	3	4	2	3	3	2	2	1	3	2	3	3
WP_000667395.1	WP_000667395.1	HAD family hydrolase	3	3	3	1	3	3	3	2	2	3	2	2	2	2	2	2	1	2	2	3	2	3	2	0	1	1	1	1	1	2	1	2	2	3	2	2	2	2	2	2	1	2	2	3	2	3	2
WP_000668212.1	WP_000668212.1	XRE family transcriptional regulator	3	3	3	1	3	3	3	2	3	3	3	3	3	3	3	3	2	2	1	3	3	3	3	3	3	3	3	3	1	2	2	2	3	3	3	3	3	3	3	3	2	2	1	3	3	3	3
WP_000668339.1	WP_000668339.1	cell-wall-binding lipoprotein	5	5	5	1	5	5	5	2	3	3	3	3	4	5	5	3	3	3	3	1	0	1	2	2	2	4	4	3	5	4	4	2	3	3	3	3	4	5	5	3	3	3	3	1	0	1	2
WP_000668822.1	WP_000668822.1	lipoate--protein ligase A	7	7	7	1	7	7	7	6	6	6	6	6	7	4	6	6	5	5	4	6	7	6	6	7	7	7	6	6	2	2	3	6	6	6	6	6	7	4	6	6	5	5	4	6	7	6	6
WP_000669514.1	WP_000669514.1	peroxidase inhibitor	1	1	1	1	1	1	1	1	1	1	1	1	1	0	0	1	1	0	0	1	0	0	1	1	0	1	1	0	0	1	1	1	1	1	1	1	1	0	0	1	1	0	0	1	0	0	1
WP_000669728.1	WP_000669728.1	protein MAP	20	20	20	1	20	20	20	14	14	13	16	17	14	16	17	17	16	14	14	17	17	15	19	16	19	19	19	20	17	18	17	14	14	13	16	17	14	16	17	17	16	14	14	17	17	15	19
WP_000670755.1	WP_000670755.1	FAA hydrolase family protein	12	12	12	1	12	12	12	10	10	11	12	11	11	9	10	11	6	7	7	12	11	11	12	10	11	9	9	11	8	7	7	10	10	11	12	11	11	9	10	11	6	7	7	12	11	11	12
WP_000673098.1	WP_000673098.1	glycine glycyltransferase FemB	8	8	8	1	8	8	8	5	4	6	5	7	6	4	7	6	5	2	5	7	8	8	7	7	8	5	5	6	3	3	3	5	4	6	5	7	6	4	7	6	5	2	5	7	8	8	7
WP_000673317.1	WP_000673317.1	glycine glycyltransferase FemA	6	6	6	1	6	6	6	4	4	5	5	5	4	5	5	5	3	4	4	5	5	6	6	6	6	4	6	5	3	2	4	4	4	5	5	5	4	5	5	5	3	4	4	5	5	6	6
WP_000675909.1	WP_000675909.1	NAD-dependent malic enzyme	7	7	7	1	7	7	7	5	4	4	4	5	5	2	4	4	0	0	1	6	7	6	6	6	6	2	4	3	0	0	0	5	4	4	4	5	5	2	4	4	0	0	1	6	7	6	6
WP_000682640.1	WP_000682640.1	tRNA threonylcarbamoyladenosine dehydratase	3	3	3	1	3	3	3	2	2	2	2	2	2	2	2	2	2	2	1	3	3	3	2	3	3	1	2	3	1	0	0	2	2	2	2	2	2	2	2	2	2	2	1	3	3	3	2
WP_000684046.1	WP_000684046.1	2-dehydropantoate 2-reductase	1	1	1	1	1	1	1	1	0	1	0	1	1	1	1	0	1	1	1	1	1	1	0	0	1	0	1	1	1	1	0	1	0	1	0	1	1	1	1	0	1	1	1	1	1	1	0
WP_000684568.1	WP_000684568.1	octopine dehydrogenase	9	9	9	1	9	9	9	4	5	5	5	5	4	4	5	4	4	2	2	8	8	7	8	9	8	6	6	6	4	5	5	4	5	5	5	5	4	4	5	4	4	2	2	8	8	7	8
WP_000685076.1	WP_000685076.1	class I SAM-dependent rRNA methyltransferase	5	5	5	1	5	5	5	5	3	4	3	4	3	4	2	4	4	2	4	5	4	4	3	4	4	3	2	2	3	3	3	5	3	4	3	4	3	4	2	4	4	2	4	5	4	4	3
WP_000687413.1	WP_000687413.1	LysR family transcriptional regulator	4	4	4	1	4	4	4	2	2	2	0	2	2	1	2	1	0	0	0	3	4	4	4	3	4	0	1	2	0	0	0	2	2	2	0	2	2	1	2	1	0	0	0	3	4	4	4
WP_000688492.1	WP_000688492.1	DNA-binding response regulator	1	1	1	1	1	1	1	0	0	0	1	0	0	0	0	1	0	0	0	1	1	1	1	1	1	0	0	1	0	0	0	0	0	0	1	0	0	0	0	1	0	0	0	1	1	1	1
WP_000689997.1	WP_000689997.1	alanine dehydrogenase	9	9	9	1	9	9	9	7	6	7	6	7	7	3	5	5	2	2	1	5	5	4	5	5	5	3	3	4	0	0	0	7	6	7	6	7	7	3	5	5	2	2	1	5	5	4	5
WP_000690024.1	WP_000690024.1	N-acetyl-alpha-D-glucosaminyl L-malate synthase BshA	1	1	1	1	1	1	1	1	1	1	1	1	1	1	1	1	0	0	0	1	1	1	1	1	1	1	1	1	0	0	0	1	1	1	1	1	1	1	1	1	0	0	0	1	1	1	1
WP_000690439.1	WP_000690439.1	pyridoxal 5'-phosphate synthase glutaminase subunit PdxT	8	8	8	1	8	8	8	3	4	3	3	3	3	5	5	5	6	3	5	8	6	7	6	5	6	6	7	6	3	3	4	3	4	3	3	3	3	5	5	5	6	3	5	8	6	7	6
WP_000700902.1	WP_000700902.1	carboxylesterase/lipase family protein	4	4	4	1	4	4	4	1	2	1	3	3	3	3	3	3	0	0	1	3	3	3	4	4	4	1	3	3	1	0	0	1	2	1	3	3	3	3	3	3	0	0	1	3	3	3	4
WP_000701483.1	WP_000701483.1	DNA-directed RNA polymerase subunit delta	5	5	5	1	5	5	5	2	2	4	3	4	3	4	4	4	2	1	2	2	1	3	2	2	5	2	5	5	1	1	1	2	2	4	3	4	3	4	4	4	2	1	2	2	1	3	2
WP_000704122.1	WP_000704122.1	Rrf2 family transcriptional regulator	2	2	2	1	2	2	2	2	2	2	2	2	2	2	2	2	1	0	1	0	2	2	2	2	1	1	1	1	2	2	0	2	2	2	2	2	2	2	2	2	1	0	1	0	2	2	2
WP_000704775.1	WP_000704775.1	23S rRNA (pseudouridine(1915)-N(3))-methyltransferase RlmH	1	1	1	1	1	1	1	1	1	1	1	1	1	1	1	1	0	0	0	1	1	1	1	1	1	1	1	1	0	0	0	1	1	1	1	1	1	1	1	1	0	0	0	1	1	1	1
WP_000706117.1	WP_000706117.1	PTS mannose transporter subunit IIABC	4	4	4	1	4	4	4	4	4	3	3	4	3	3	3	3	4	1	4	3	4	3	3	3	3	3	4	3	3	3	3	4	4	3	3	4	3	3	3	3	4	1	4	3	4	3	3
WP_000709288.1	WP_000709288.1	bifunctional purine biosynthesis protein PurH	2	2	2	1	2	2	2	2	1	2	1	2	1	1	2	2	0	0	1	1	1	1	1	2	1	1	1	1	0	0	1	2	1	2	1	2	1	1	2	2	0	0	1	1	1	1	1
WP_000711897.1	WP_000711897.1	signal peptidase IB (spsB)	7	7	7	1	7	7	7	5	6	6	7	6	6	4	6	5	6	5	6	6	4	4	6	6	7	3	7	7	6	5	5	5	6	6	7	6	6	4	6	5	6	5	6	6	4	4	6
WP_000717395.1	WP_000717395.1	staphylococcal secretory antigen ssaA2	4	4	4	1	4	4	4	4	3	4	4	4	4	4	4	4	4	4	4	4	4	4	4	4	4	4	4	4	4	4	4	4	3	4	4	4	4	4	4	4	4	4	4	4	4	4	4
WP_000717560.1	WP_000717560.1	ATP-dependent 6-phosphofructokinase	7	7	7	1	7	7	7	7	6	7	6	7	6	6	7	6	5	5	5	7	7	7	7	7	7	6	7	5	5	4	3	7	6	7	6	7	6	6	7	6	5	5	5	7	7	7	7
WP_000719183.1	WP_000719183.1	glycosyl transferase family 1	2	2	2	1	2	2	2	0	0	2	0	0	0	0	0	2	0	1	1	1	2	2	2	2	2	0	0	0	0	0	0	0	0	2	0	0	0	0	0	2	0	1	1	1	2	2	2
WP_000721337.1	WP_000721337.1	UTP--glucose-1-phosphate uridylyltransferase	4	4	4	1	4	4	4	3	3	3	3	3	3	3	3	3	2	3	3	3	4	4	3	3	4	3	3	3	3	3	3	3	3	3	3	3	3	3	3	3	2	3	3	3	4	4	3
WP_000722165.1	WP_000722165.1	bifunctional phosphopantothenoylcysteine decarboxylase/phosphopantothenate--cysteine ligase CoaBC	3	3	3	1	3	3	3	2	3	3	3	3	3	3	3	3	3	3	2	3	3	3	3	2	3	2	2	2	3	3	1	2	3	3	3	3	3	3	3	3	3	3	2	3	3	3	3
WP_000723304.1	WP_000723304.1	UDP-glucose 4-epimerase (AKA L-threonine 3-dehydrogenase)	6	6	6	1	6	6	6	3	3	5	2	3	3	2	4	4	3	5	3	5	4	5	4	4	5	3	3	3	3	4	4	3	3	5	2	3	3	2	4	4	3	5	3	5	4	5	4
WP_000725802.1	WP_000725802.1	protein translocase component YidC	1	1	1	1	1	1	1	0	0	0	0	1	0	0	1	1	1	0	0	1	1	1	1	1	1	0	1	1	1	0	0	0	0	0	0	1	0	0	1	1	1	0	0	1	1	1	1
WP_000727325.1	WP_000727325.1	DUF4889 domain-containing protein	4	4	4	1	4	4	4	4	4	4	4	4	4	4	4	3	3	3	3	4	4	4	4	4	4	3	3	4	4	3	3	4	4	4	4	4	4	4	4	3	3	3	3	4	4	4	4
WP_000727537.1	WP_000727537.1	DUF3139 domain-containing protein	1	1	1	1	1	1	1	1	1	1	1	1	1	1	1	1	1	1	1	1	1	1	1	1	1	1	1	1	1	1	1	1	1	1	1	1	1	1	1	1	1	1	1	1	1	1	1
WP_000728052.1	WP_000728052.1	extracellular matrix protein-binding adhesin Emp	6	6	6	1	6	6	6	3	0	0	1	2	0	3	3	2	6	5	5	1	2	1	1	2	2	4	4	3	6	5	5	3	0	0	1	2	0	3	3	2	6	5	5	1	2	1	1
WP_000728713.1	WP_000728713.1	immunoglobulin G-binding protein A	21	21	21	1	21	21	21	20	20	20	20	19	18	20	20	19	20	20	20	20	18	19	21	19	21	19	20	19	21	20	19	20	20	20	20	19	18	20	20	19	20	20	20	20	18	19	21
WP_000729731.1	WP_000729731.1	aconitate hydratase	22	22	22	1	22	22	22	22	21	21	22	21	22	15	21	20	9	9	12	21	19	20	21	20	20	14	15	16	7	7	7	22	21	21	22	21	22	15	21	20	9	9	12	21	19	20	21
WP_000730056.1	WP_000730056.1	KR domain-containing protein	6	6	6	1	6	6	6	5	4	5	4	4	5	3	4	5	2	2	2	6	6	6	6	6	6	3	5	5	3	2	2	5	4	5	4	4	5	3	4	5	2	2	2	6	6	6	6
WP_000731972.1	WP_000731972.1	DUF2648 domain-containing protein	1	1	1	1	1	1	1	1	1	1	1	1	1	1	1	1	1	1	1	1	1	1	1	1	1	1	1	1	1	1	1	1	1	1	1	1	1	1	1	1	1	1	1	1	1	1	1
WP_000732090.1	WP_000732090.1	DUF1307 domain-containing lipoprotein	5	5	5	1	5	5	5	4	4	5	3	5	5	2	4	4	4	5	4	5	4	4	5	4	5	5	4	5	4	4	3	4	4	5	3	5	5	2	4	4	4	5	4	5	4	4	5
WP_000732338.1	WP_000732338.1	MetQ/NlpA family ABC transporter substrate-binding protein	3	3	3	1	3	3	3	1	1	2	2	1	1	1	1	1	1	0	0	2	2	3	2	2	3	2	1	1	2	2	1	1	1	2	2	1	1	1	1	1	1	0	0	2	2	3	2
WP_000733421.1	WP_000733421.1	SCP-like extracellular protein	3	3	3	1	3	3	3	2	2	3	3	2	2	1	1	1	2	2	2	0	0	1	2	1	1	1	0	1	0	0	0	2	2	3	3	2	2	1	1	1	2	2	2	0	0	1	2
WP_000734077.1	WP_000734077.1	alanine--tRNA ligase	9	9	9	1	9	9	9	7	8	8	8	8	8	6	8	7	4	5	4	9	8	8	7	6	7	6	7	7	6	7	7	7	8	8	8	8	8	6	8	7	4	5	4	9	8	8	7
WP_000735034.1	WP_000735034.1	ferrichrome ABC transporter substrate-binding protein	3	3	3	1	3	3	3	3	1	2	3	2	1	3	3	3	1	1	2	3	3	1	2	3	3	1	2	3	1	0	0	3	1	2	3	2	1	3	3	3	1	1	2	3	3	1	2
WP_000735554.1	WP_000735554.1	putative exported protein	5	5	5	1	5	5	5	5	4	3	5	4	5	4	4	3	4	5	5	2	3	3	4	4	3	5	5	4	5	5	3	5	4	3	5	4	5	4	4	3	4	5	5	2	3	3	4
WP_000735863.1	WP_000735863.1	homoserine dehydrogenase	1	1	1	1	1	1	1	1	0	1	0	0	1	0	0	0	0	0	0	0	1	1	0	0	0	0	1	0	0	0	0	1	0	1	0	0	1	0	0	0	0	0	0	0	1	1	0
WP_000737195.1	WP_000737195.1	EfeM/EfeO family lipoprotein	3	3	3	1	3	3	3	0	0	0	0	0	0	0	0	0	3	3	3	0	0	0	0	0	0	0	0	0	2	3	3	0	0	0	0	0	0	0	0	0	3	3	3	0	0	0	0
WP_000737654.1	WP_000737654.1	manganese transport protein C (MntC)	13	13	13	1	13	13	13	11	8	11	9	8	9	2	5	4	4	5	5	11	5	7	12	9	11	6	3	6	11	9	6	11	8	11	9	8	9	2	5	4	4	5	5	11	5	7	12
WP_000737686.1	WP_000737686.1	hypothetical membrane lipoprotein	1	1	1	1	1	1	1	1	1	1	1	1	1	1	1	1	1	1	1	0	0	0	1	0	0	1	1	1	1	1	1	1	1	1	1	1	1	1	1	1	1	1	1	0	0	0	1
WP_000737711.1	WP_000737711.1	hypothetical membrane lipoprotein	2	2	2	1	2	2	2	2	2	2	2	2	2	2	2	2	2	2	2	2	2	2	2	2	2	1	2	1	2	1	2	2	2	2	2	2	2	2	2	2	2	2	2	2	2	2	2
WP_000737983.1	WP_000737983.1	signal transduction protein TRAP	5	5	5	1	5	5	5	4	4	4	4	5	5	3	4	5	4	4	4	3	3	5	4	4	4	4	3	3	3	1	2	4	4	4	4	5	5	3	4	5	4	4	4	3	3	5	4
WP_000738244.1	WP_000738244.1	HlyD family secretion protein	6	6	6	1	6	6	6	6	6	6	6	5	4	5	6	6	4	4	4	6	4	6	6	6	6	5	4	5	4	4	3	6	6	6	6	5	4	5	6	6	4	4	4	6	4	6	6
WP_000739205.1	WP_000739205.1	fibrinogen-binding protein	3	3	3	1	3	3	3	3	2	2	2	3	2	3	3	3	3	3	3	2	2	2	3	3	2	3	3	3	3	3	3	3	2	2	2	3	2	3	3	3	3	3	3	2	2	2	3
WP_000742840.1	WP_000742840.1	nucleoid occlusion protein	4	4	4	1	4	4	4	2	2	3	2	3	3	3	3	2	4	2	3	4	2	4	3	2	3	4	3	2	3	4	2	2	2	3	2	3	3	3	3	2	4	2	3	4	2	4	3
WP_000744115.1	WP_000744115.1	coagulase	4	4	4	1	4	4	4	1	0	0	0	1	0	0	2	2	2	2	2	0	0	0	0	0	0	3	3	3	3	4	4	1	0	0	0	1	0	0	2	2	2	2	2	0	0	0	0
WP_000745926.1	WP_000745926.1	clumping factor B (ClfB)	19	19	19	1	19	19	19	13	12	10	13	14	13	14	17	16	16	19	19	9	6	4	8	10	7	9	13	11	17	18	17	13	12	10	13	14	13	14	17	16	16	19	19	9	6	4	8
WP_000746688.1	WP_000746688.1	NDxxF motif lipoprotein	2	2	2	1	2	2	2	1	1	1	1	1	1	1	1	1	2	2	2	0	1	1	0	0	0	1	1	0	2	2	2	1	1	1	1	1	1	1	1	1	2	2	2	0	1	1	0
WP_000749802.1	WP_000749802.1	protein translocase subunit SecDF	5	5	5	1	5	5	5	2	3	5	4	4	4	4	5	5	3	4	3	4	3	5	4	4	5	4	4	3	3	4	3	2	3	5	4	4	4	4	5	5	3	4	3	4	3	5	4
WP_000751265.1	WP_000751265.1	transglycosylase IsaA	3	3	3	1	3	3	3	3	2	2	3	3	3	3	2	1	3	3	3	3	1	2	2	2	1	2	3	3	3	3	3	3	2	2	3	3	3	3	2	1	3	3	3	3	1	2	2
WP_000752015.1	WP_000752015.1	transglycosylase SceD	1	1	1	1	1	1	1	1	1	0	1	1	1	1	1	1	1	1	1	0	0	0	1	0	0	1	1	1	1	1	1	1	1	0	1	1	1	1	1	1	1	1	1	0	0	0	1
WP_000752917.1	WP_000752917.1	CsbD family protein	3	3	2	1	3	3	2	3	3	3	3	3	3	3	3	3	3	3	3	3	3	2	3	3	3	3	3	3	3	3	3	3	3	3	3	3	3	3	3	3	3	3	3	3	3	2	3
WP_000754458.1	WP_000754458.1	hypothetical membrane Fe-trasport lipoprotein	11	11	11	1	11	11	11	6	6	6	7	8	7	6	8	8	7	6	7	8	7	5	9	10	8	9	8	8	10	9	6	6	6	6	7	8	7	6	8	8	7	6	7	8	7	5	9
WP_000755954.1	WP_000755954.1	(deoxy)nucleoside triphosphate pyrophosphohydrolase	2	2	2	1	2	2	2	2	2	2	2	2	2	2	2	2	0	0	0	2	2	2	2	2	2	0	2	2	1	0	1	2	2	2	2	2	2	2	2	2	0	0	0	2	2	2	2
WP_000756612.1	WP_000756612.1	acetyl-CoA carboxylase biotin carboxylase subunit	1	1	1	1	1	1	1	1	1	1	0	1	1	1	1	1	1	1	1	1	1	1	1	1	1	0	0	0	0	0	0	1	1	1	0	1	1	1	1	1	1	1	1	1	1	1	1
WP_000757543.1	WP_000757543.1	MarR family transcriptional regulator	2	2	2	1	2	2	2	1	2	2	2	2	2	2	2	2	2	1	0	1	2	2	2	2	2	2	2	2	1	1	1	1	2	2	2	2	2	2	2	2	2	1	0	1	2	2	2
WP_000757584.1	WP_000757584.1	glycerophosphodiester phosphodiesterase	4	4	4	1	4	4	4	2	1	2	2	2	3	2	3	2	1	2	2	4	3	2	4	4	4	2	1	2	2	2	1	2	1	2	2	2	3	2	3	2	1	2	2	4	3	2	4
WP_000759366.1	WP_000759366.1	class A sortase SrtA	4	4	4	1	4	4	4	2	3	4	3	3	3	3	3	3	4	3	4	4	3	2	4	3	3	3	3	3	4	2	1	2	3	4	3	3	3	3	3	3	4	3	4	4	3	2	4
WP_000763048.1	WP_000763048.1	phenol-soluble modulin export ABC transporter ATP-binding protein PmtC	5	5	5	1	5	5	5	2	2	2	2	3	3	3	1	1	2	3	3	4	5	5	5	4	4	2	3	2	3	3	3	2	2	2	2	3	3	3	1	1	2	3	3	4	5	5	5
WP_000766074.1	WP_000766074.1	50S ribosomal protein L15	8	8	8	1	8	8	8	7	7	8	8	8	8	6	7	8	5	5	6	7	6	6	4	6	7	8	7	8	5	6	7	7	7	8	8	8	8	6	7	8	5	5	6	7	6	6	4
WP_000767029.1	WP_000767029.1	dihydroorotase	3	3	3	1	3	3	3	1	1	2	2	2	3	3	3	3	1	1	2	1	0	1	2	0	1	3	3	3	2	2	2	1	1	2	2	2	3	3	3	3	1	1	2	1	0	1	2
WP_000769416.1	WP_000769416.1	D-alanyl-lipoteichoic acid biosynthesis protein DltD	6	6	6	1	6	6	6	6	5	5	5	5	5	3	4	5	4	4	4	2	2	1	3	3	2	3	4	3	3	3	3	6	5	5	5	5	5	3	4	5	4	4	4	2	2	1	3
WP_000769690.1	WP_000769690.1	MAP domain-containing protein	4	4	4	1	4	4	4	3	3	3	3	3	3	1	1	1	3	3	3	2	0	1	2	1	0	3	3	2	4	4	4	3	3	3	3	3	3	1	1	1	3	3	3	2	0	1	2
WP_000769709.1	WP_000769709.1	MAP domain-containing protein	5	5	5	1	5	5	5	0	0	0	0	0	0	0	0	0	2	2	1	0	0	0	0	0	0	0	1	0	5	4	5	0	0	0	0	0	0	0	0	0	2	2	1	0	0	0	0
WP_000769723.1	WP_000769723.1	peptidase propeptide and YPEB domain-containing lipoprotein	11	11	11	1	11	11	11	11	11	11	10	10	10	9	10	9	10	10	9	9	9	9	9	10	10	11	10	10	11	10	10	11	11	11	10	10	10	9	10	9	10	10	9	9	9	9	9
WP_000769795.1	WP_000769795.1	YbhB/YbcL family Raf kinase inhibitor-like protein	1	1	1	1	1	1	1	0	0	1	0	0	0	0	1	1	0	0	0	1	0	0	1	1	0	0	1	1	0	0	0	0	0	1	0	0	0	0	1	1	0	0	0	1	0	0	1
WP_000774286.1	WP_000774286.1	phosphate acetyltransferase	9	9	8	1	9	9	8	8	7	9	8	8	7	8	8	8	6	4	6	6	7	7	7	7	7	5	6	7	3	5	4	8	7	9	8	8	7	8	8	8	6	4	6	6	7	7	7
WP_000774553.1	WP_000774553.1	NAD-dependent DNA ligase LigA	7	7	7	1	7	7	7	4	4	4	3	4	5	5	4	3	5	4	3	5	5	6	3	5	5	5	2	3	1	3	1	4	4	4	3	4	5	5	4	3	5	4	3	5	5	6	3
WP_000774688.1	WP_000774688.1	demethylmenaquinone methyltransferase	4	4	4	1	4	4	4	3	3	3	3	3	4	2	2	3	2	1	1	4	3	4	3	3	2	3	1	1	2	2	1	3	3	3	3	3	4	2	2	3	2	1	1	4	3	4	3
WP_000779748.1	WP_000779748.1	pyrroline-5-carboxylate reductase	3	3	3	1	3	3	3	3	3	2	2	3	3	2	2	2	1	2	1	0	1	1	0	2	1	0	2	3	0	0	0	3	3	2	2	3	3	2	2	2	1	2	1	0	1	1	0
WP_000781946.1	WP_000781946.1	zinc-binding alcohol dehydrogenase	4	4	4	1	4	4	4	2	3	4	2	4	3	3	2	3	0	0	0	2	2	3	3	2	2	2	2	1	0	0	0	2	3	4	2	4	3	3	2	3	0	0	0	2	2	3	3
WP_000782130.1	WP_000782130.1	foldase protein PrsA	9	9	9	1	9	9	9	9	9	7	9	9	9	8	9	9	6	7	8	8	4	3	8	7	7	7	9	9	7	5	7	9	9	7	9	9	9	8	9	9	6	7	8	8	4	3	8
WP_000782741.1	WP_000782741.1	molybdate ABC transporter substrate-binding protein	8	8	8	1	8	8	8	6	6	7	7	7	7	8	8	7	7	7	8	6	6	6	8	7	7	7	7	6	8	8	8	6	6	7	7	7	7	8	8	7	7	7	8	6	6	6	8
WP_000786119.1	WP_000786119.1	YhgE/Pip domain-containing protein	6	6	6	1	6	6	6	2	3	4	2	3	3	3	3	3	5	6	4	3	3	1	2	3	2	4	2	3	6	3	6	2	3	4	2	3	3	3	3	3	5	6	4	3	3	1	2
WP_000786746.1	WP_000786746.1	ABC transporter ATP-binding protein	8	8	8	1	8	8	8	8	8	7	7	6	6	6	8	7	5	3	6	7	6	7	5	6	6	4	5	4	5	4	4	8	8	7	7	6	6	6	8	7	5	3	6	7	6	7	5
WP_000790915.1	WP_000790915.1	hypothetical protein	6	6	6	1	6	6	6	1	0	1	1	2	2	2	3	2	3	3	3	2	1	2	1	2	2	4	3	3	5	5	6	1	0	1	1	2	2	2	3	2	3	3	3	2	1	2	1
WP_000791398.1	WP_000791398.1	uncharacterized leukocidin-like protein 2	16	16	16	1	16	16	16	13	12	11	12	14	15	14	15	14	16	16	16	14	12	13	14	15	16	14	15	15	15	12	16	13	12	11	12	14	15	14	15	14	16	16	16	14	12	13	14
WP_000791575.1	WP_000791575.1	fibrinogen-binding protein	4	4	4	1	4	4	4	0	0	0	1	2	2	0	2	1	3	4	4	0	0	0	0	0	0	1	3	0	4	4	3	0	0	0	1	2	2	0	2	1	3	4	4	0	0	0	0
WP_000792417.1	WP_000792417.1	septum formation initiator family protein	1	1	1	1	1	1	1	0	0	1	1	1	0	1	1	1	1	1	1	1	1	0	1	1	1	1	1	1	1	1	1	0	0	1	1	1	0	1	1	1	1	1	1	1	1	0	1
WP_000792567.1	WP_000792567.1	immunoglobulin-binding protein sbi	19	19	19	1	19	19	19	11	10	8	10	14	12	14	16	16	17	18	19	9	4	9	13	13	13	16	16	14	19	19	19	11	10	8	10	14	12	14	16	16	17	18	19	9	4	9	13
WP_000793607.1	WP_000793607.1	ornithine carbamoyltransferase	6	6	5	1	6	6	5	4	3	6	2	2	3	6	6	5	2	3	2	5	6	6	6	6	6	4	6	6	2	1	2	4	3	6	2	2	3	6	6	5	2	3	2	5	6	6	6
WP_000794020.1	WP_000794020.1	NAD(P)/FAD-dependent oxidoreductase	3	3	3	1	3	3	3	3	3	3	3	3	3	1	3	3	1	1	1	3	3	3	3	3	3	2	3	3	0	0	0	3	3	3	3	3	3	1	3	3	1	1	1	3	3	3	3
WP_000794464.1	WP_000794464.1	lysostaphin resistance protein A	2	2	2	1	2	2	2	2	1	2	2	1	2	1	2	1	1	1	1	1	2	1	2	1	1	2	2	2	2	1	1	2	1	2	2	1	2	1	2	1	1	1	1	1	2	1	2
WP_000795812.1	WP_000795812.1	peptidase T	2	2	2	1	2	2	2	2	2	2	2	2	2	2	2	2	0	0	1	2	1	2	2	2	2	1	1	2	0	0	0	2	2	2	2	2	2	2	2	2	0	0	1	2	1	2	2
WP_000801007.1	WP_000801007.1	hypothetical protein	1	1	1	1	1	1	1	0	0	1	1	1	1	0	1	1	0	0	0	1	1	1	0	1	1	0	1	0	0	0	0	0	0	1	1	1	1	0	1	1	0	0	0	1	1	1	0
WP_000805733.1	WP_000805733.1	DUF961 domain-containing protein	2	2	2	1	2	2	2	1	2	2	1	1	2	2	2	1	1	1	1	2	2	1	1	1	2	1	2	2	1	1	1	1	2	2	1	1	2	2	2	1	1	1	1	2	2	1	1
WP_000808621.1	WP_000808621.1	primosomal protein DnaI	2	2	2	1	2	2	2	2	1	2	1	1	1	1	2	2	0	1	0	2	1	1	0	2	2	1	2	2	0	0	0	2	1	2	1	1	1	1	2	2	0	1	0	2	1	1	0
WP_000808894.1	WP_000808894.1	aldo/keto reductase	8	8	8	1	8	8	8	6	8	6	7	7	8	5	5	5	3	2	4	6	5	6	6	7	5	4	6	7	1	0	0	6	8	6	7	7	8	5	5	5	3	2	4	6	5	6	6
WP_000808968.1	WP_000808968.1	50S ribosomal protein L31 type B	2	2	2	1	2	2	2	2	2	2	1	2	2	2	2	2	1	1	2	2	2	2	2	2	2	1	2	2	1	1	1	2	2	2	1	2	2	2	2	2	1	1	2	2	2	2	2
WP_000809131.1	WP_000809131.1	cold-shock protein CspA	2	2	2	1	2	2	2	2	2	2	2	2	2	2	2	2	2	2	2	2	2	2	2	2	2	2	2	2	2	2	2	2	2	2	2	2	2	2	2	2	2	2	2	2	2	2	2
WP_000809522.1	WP_000809522.1	pyruvate carboxylase	22	22	22	1	22	22	22	15	17	19	19	19	16	16	21	18	12	10	10	18	18	19	17	17	18	14	14	17	7	3	9	15	17	19	19	19	16	16	21	18	12	10	10	18	18	19	17
WP_000811163.1	WP_000811163.1	thioredoxin	4	4	4	1	4	4	4	4	4	4	4	4	4	2	3	3	1	2	2	3	3	3	3	2	3	2	3	2	0	1	0	4	4	4	4	4	4	2	3	3	1	2	2	3	3	3	3
WP_000811375.1	WP_000811375.1	ribonuclease J 1	8	8	8	1	8	8	8	6	4	7	5	5	6	6	6	6	4	6	7	8	7	8	7	6	7	5	5	7	5	4	4	6	4	7	5	5	6	6	6	6	4	6	7	8	7	8	7
WP_000813536.1	WP_000813536.1	pyruvate decarboxylase	11	11	11	1	11	11	11	10	10	10	9	10	9	7	8	8	5	5	4	8	11	8	8	8	8	6	8	10	2	3	4	10	10	10	9	10	9	7	8	8	5	5	4	8	11	8	8
WP_000814087.1	WP_000814087.1	proline--tRNA ligase	13	13	13	1	13	13	13	8	9	11	9	11	10	11	11	11	10	8	10	12	10	11	13	12	13	11	11	12	8	7	9	8	9	11	9	11	10	11	11	11	10	8	10	12	10	11	13
WP_000816187.1	WP_000816187.1	acid sugar phosphatase	6	6	6	1	6	6	6	5	6	6	5	6	5	4	6	5	4	2	4	6	6	6	5	3	5	5	6	6	1	2	2	5	6	6	5	6	5	4	6	5	4	2	4	6	6	6	5
WP_000818278.1	WP_000818278.1	succinate dehydrogenase flavoprotein subunit	12	12	12	1	12	12	12	10	10	12	9	10	9	6	9	9	4	6	6	11	12	10	11	11	11	4	8	7	2	2	1	10	10	12	9	10	9	6	9	9	4	6	6	11	12	10	11
WP_000819098.1	WP_000819098.1	DNA gyrase subunit A	11	11	11	1	11	11	11	6	7	7	7	7	6	7	9	7	6	4	7	6	8	10	9	9	7	8	5	8	7	6	5	6	7	7	7	7	6	7	9	7	6	4	7	6	8	10	9
WP_000825534.1	WP_000825534.1	methionine ABC transporter substrate-binding protein (aka NLPA lipoprotein)	10	10	9	1	10	10	9	10	9	9	10	9	9	9	8	9	8	6	7	10	9	8	9	10	10	7	9	9	7	5	6	10	9	9	10	9	9	9	8	9	8	6	7	10	9	8	9
WP_000825817.1	WP_000825817.1	alkaline shock response membrane anchor protein AmaP	4	4	4	1	4	4	4	4	4	3	4	4	4	4	4	4	4	4	3	4	4	4	4	4	4	4	4	4	4	4	2	4	4	3	4	4	4	4	4	4	4	4	3	4	4	4	4
WP_000825937.1	WP_000825937.1	amino acid ABC transporter substrate-binding protein	9	9	9	1	9	9	9	6	5	8	8	7	7	6	8	7	6	8	8	6	6	5	7	6	6	5	9	5	8	5	6	6	5	8	8	7	7	6	8	7	6	8	8	6	6	5	7
WP_000827736.1	WP_000827736.1	cysteine protease staphopain A	9	9	9	1	9	9	9	5	5	6	5	6	5	1	3	4	8	7	6	7	6	6	6	7	7	4	6	5	7	9	8	5	5	6	5	6	5	1	3	4	8	7	6	7	6	6	6
WP_000829166.1	WP_000829166.1	citrate synthase	2	2	2	1	2	2	2	1	2	2	2	1	1	1	2	1	0	1	0	1	0	1	0	1	1	0	0	0	1	0	0	1	2	2	2	1	1	1	2	1	0	1	0	1	0	1	0
WP_000829637.1	WP_000829637.1	ABC transporter permease	3	3	3	1	3	3	3	2	3	1	2	3	2	1	2	3	1	0	0	1	1	2	1	2	0	0	0	0	1	1	0	2	3	1	2	3	2	1	2	3	1	0	0	1	1	2	1
WP_000831298.1	WP_000831298.1	membrane protein	5	5	5	1	5	5	5	4	3	4	4	4	3	4	4	4	4	3	4	4	3	3	5	4	4	2	5	4	5	4	4	4	3	4	4	4	3	4	4	4	4	3	4	4	3	3	5
WP_000831695.1	WP_000831695.1	CamS family sex pheromone protein	3	3	3	1	3	3	3	2	3	2	3	2	2	3	3	3	3	3	3	2	3	2	3	2	3	2	2	3	1	3	1	2	3	2	3	2	2	3	3	3	3	3	3	2	3	2	3
WP_000836472.1	WP_000836472.1	rhodanese-like domain-containing protein	3	3	3	1	3	3	3	3	3	3	3	3	3	1	2	2	1	1	1	1	1	1	1	1	1	1	2	1	2	0	0	3	3	3	3	3	3	1	2	2	1	1	1	1	1	1	1
WP_000838046.1	WP_000838046.1	NADH-dependent flavin oxidoreductase	12	12	12	1	12	12	12	11	9	11	9	9	9	7	11	10	5	8	5	11	7	9	10	11	9	7	9	8	7	5	7	11	9	11	9	9	9	7	11	10	5	8	5	11	7	9	10
WP_000840564.1	WP_000840564.1	class I SAM-dependent methyltransferase	2	2	2	1	2	2	2	1	1	2	0	1	0	1	2	2	1	1	0	2	2	2	1	2	2	0	0	1	1	1	1	1	1	2	0	1	0	1	2	2	1	1	0	2	2	2	1
WP_000840812.1	WP_000840812.1	DUF1641 domain-containing protein	2	2	2	1	2	2	2	2	1	1	1	2	2	1	2	1	1	2	2	2	2	2	2	2	2	2	2	2	2	1	2	2	1	1	1	2	2	1	2	1	1	2	2	2	2	2	2
WP_000846637.1	WP_000846637.1	L-lactate dehydrogenase	12	12	12	1	12	12	12	12	12	12	12	12	12	11	12	12	10	11	11	12	10	12	12	11	12	12	12	12	10	8	10	12	12	12	12	12	12	11	12	12	10	11	11	12	10	12	12
WP_000849952.1	WP_000849952.1	phage major capsid protein	5	5	5	1	5	5	5	1	1	1	1	1	1	0	2	3	4	4	5	1	1	1	1	2	1	3	2	3	5	5	5	1	1	1	1	1	1	0	2	3	4	4	5	1	1	1	1
WP_000855505.1	WP_000855505.1	class 1b ribonucleoside-diphosphate reductase subunit alpha	19	19	19	1	19	19	19	10	12	10	7	7	7	12	15	16	14	13	15	16	16	16	16	16	16	13	15	15	14	12	15	10	12	10	7	7	7	12	15	16	14	13	15	16	16	16	16
WP_000858795.1	WP_000858795.1	asparagine--tRNA ligase	12	12	12	1	12	12	12	10	9	9	10	11	12	10	12	11	8	5	7	10	10	10	12	12	11	12	12	11	7	8	8	10	9	9	10	11	12	10	12	11	8	5	7	10	10	10	12
WP_000860045.1	WP_000860045.1	3-methyl-2-oxobutanoate hydroxymethyltransferase	2	2	2	1	2	2	2	2	2	2	2	2	2	2	2	2	1	1	2	2	1	2	2	2	2	2	2	2	0	1	0	2	2	2	2	2	2	2	2	2	1	1	2	2	1	2	2
WP_000862084.1	WP_000862084.1	acetate--CoA ligase	17	17	17	1	17	17	17	16	16	15	14	12	13	1	4	3	1	2	0	14	11	14	10	13	12	1	3	8	0	0	1	16	16	15	14	12	13	1	4	3	1	2	0	14	11	14	10
WP_000863437.1	WP_000863437.1	dihydrolipoyllysine-residue acetyltransferase component of pyruvate dehydrogenase complex	14	14	14	1	14	14	14	10	11	12	10	10	11	11	14	11	8	11	8	14	13	14	12	9	12	13	11	11	10	8	9	10	11	12	10	10	11	11	14	11	8	11	8	14	13	14	12
WP_000863474.1	WP_000863474.1	signal recognition particle protein	4	4	4	1	4	4	4	3	3	3	3	3	2	2	3	4	3	3	3	3	4	4	4	4	3	3	3	2	3	3	3	3	3	3	3	3	2	2	3	4	3	3	3	3	4	4	4
WP_000863556.1	WP_000863556.1	superoxide dismutase [Mn/Fe] 1 SodA	6	6	6	1	6	6	6	4	4	4	5	4	5	5	5	5	3	3	3	4	3	4	5	4	5	4	4	5	3	4	4	4	4	4	5	4	5	5	5	5	3	3	3	4	3	4	5
WP_000863968.1	WP_000863968.1	glyoxalase	2	2	2	1	2	2	2	1	1	2	2	2	2	1	2	1	0	0	0	2	2	2	2	2	2	1	1	1	0	0	0	1	1	2	2	2	2	1	2	1	0	0	0	2	2	2	2
WP_000864185.1	WP_000864185.1	riboflavin biosynthesis protein RibF	4	4	4	1	4	4	4	4	4	4	3	3	4	3	4	4	2	3	2	4	3	2	4	4	3	1	4	3	2	2	2	4	4	4	3	3	4	3	4	4	2	3	2	4	3	2	4
WP_000864305.1	WP_000864305.1	50S ribosomal protein L9	7	7	7	1	7	7	7	5	6	6	5	4	4	4	5	7	4	4	2	1	2	2	3	3	3	3	4	4	1	4	4	5	6	6	5	4	4	4	5	7	4	4	2	1	2	2	3
WP_000867193.1	WP_000867193.1	dihydroxyacetone kinase subunit L	9	9	9	1	9	9	9	8	8	8	7	8	7	4	6	5	2	4	3	8	8	9	9	8	9	5	7	7	3	0	3	8	8	8	7	8	7	4	6	5	2	4	3	8	8	9	9
WP_000867948.1	WP_000867948.1	carbon-nitrogen family hydrolase	4	4	4	1	4	4	4	3	3	4	4	4	4	2	3	2	1	1	2	3	4	3	4	3	3	1	3	2	0	1	1	3	3	4	4	4	4	2	3	2	1	1	2	3	4	3	4
WP_000868996.1	WP_000868996.1	stage V sporulation protein G	5	5	5	1	5	5	5	5	4	4	4	5	4	4	4	4	3	4	2	5	4	5	4	4	5	4	4	3	4	4	3	5	4	4	4	5	4	4	4	4	3	4	2	5	4	5	4
WP_000872486.1;WP_000638469.1	WP_000872486.1	2-C-methyl-D-erythritol 4-phosphate cytidylyltransferase	10;2	10;2	10;2	2	10	10	10	9	8	8	8	8	8	6	10	9	4	4	3	9	8	8	9	10	9	5	6	6	4	4	4	9	8	8	8	8	8	6	10	9	4	4	3	9	8	8	9
WP_000873210.1	WP_000873210.1	accessory Sec system protein Asp1	1	1	1	1	1	1	1	1	1	1	0	0	1	0	0	0	0	0	0	1	0	0	1	1	0	0	0	0	0	0	0	1	1	1	0	0	1	0	0	0	0	0	0	1	0	0	1
WP_000874681.1	WP_000874681.1	Superoxide dismutase [Mn/Fe] 2 - SodM	4	4	4	1	4	4	4	4	4	4	4	3	4	0	1	4	0	0	0	2	4	4	3	4	3	2	2	3	0	0	1	4	4	4	4	3	4	0	1	4	0	0	0	2	4	4	3
WP_000876758.1	WP_000876758.1	HTH-type transcriptional regulator SarS	2	2	2	1	2	2	2	1	1	1	1	1	1	1	2	2	1	1	1	2	2	2	2	2	2	2	2	1	0	1	1	1	1	1	1	1	1	1	2	2	1	1	1	2	2	2	2
WP_000883646.1	WP_000883646.1	acetyl-CoA carboxylase carboxyl transferase subunit alpha	2	2	2	1	2	2	2	1	2	1	2	1	1	1	1	2	2	2	2	2	0	0	1	2	0	2	2	2	2	1	2	1	2	1	2	1	1	1	1	2	2	2	2	2	0	0	1
WP_000884337.1	WP_000884337.1	serine--tRNA ligase	14	14	14	1	14	14	14	12	11	14	12	13	12	12	12	13	7	5	6	11	11	12	11	11	11	9	12	10	5	4	5	12	11	14	12	13	12	12	12	13	7	5	6	11	11	12	11
WP_000884730.1	WP_000884730.1	uridylyltransferase	4	4	4	1	4	4	4	3	3	4	4	4	4	4	2	3	0	3	2	3	3	3	4	3	3	3	3	2	0	0	0	3	3	4	4	4	4	4	2	3	0	3	2	3	3	3	4
WP_000886472.1	WP_000886472.1	hypothetical membrane protein	1	1	1	1	1	1	1	0	0	0	0	0	0	0	0	0	0	0	0	1	1	1	1	0	1	0	0	0	0	0	1	0	0	0	0	0	0	0	0	0	0	0	0	1	1	1	1
WP_000888494.1	WP_000888494.1	protein-serine/threonine phosphatase Stp1	1	1	1	1	1	1	1	0	0	0	0	0	0	0	1	1	0	0	0	1	0	1	1	1	1	1	1	0	0	1	0	0	0	0	0	0	0	0	1	1	0	0	0	1	0	1	1
WP_000888997.1	WP_000888997.1	cell division protein FtsZ	14	14	14	1	14	14	14	13	13	14	14	14	14	13	14	13	10	12	11	12	12	12	13	13	12	11	12	13	11	8	9	13	13	14	14	14	14	13	14	13	10	12	11	12	12	12	13
WP_000894028.1	WP_000894028.1	YbbR-like domain-containing protein	4	4	4	1	4	4	4	0	0	1	1	1	1	1	2	3	1	0	0	4	4	2	3	3	4	1	4	3	0	0	0	0	0	1	1	1	1	1	2	3	1	0	0	4	4	2	3
WP_000894458.1	WP_000894458.1	metal ABC transporter ATP-binding protein	4	4	4	1	4	4	4	1	1	3	2	1	3	1	2	3	2	1	3	3	3	4	4	4	4	1	2	3	2	1	1	1	1	3	2	1	3	1	2	3	2	1	3	3	3	4	4
WP_000894660.1	WP_000894660.1	formate acetyltransferase	39	39	39	1	39	39	39	33	34	34	34	36	33	34	37	36	35	35	35	37	37	39	39	37	37	34	36	34	31	33	31	33	34	34	34	36	33	34	37	36	35	35	35	37	37	39	39
WP_000897132.1	WP_000897132.1	ATP-dependent Clp protease ATP-binding subunit ClpC	28	28	27	1	28	28	27	24	25	28	27	28	27	20	23	22	17	18	17	26	25	24	25	25	23	15	19	21	14	13	12	24	25	28	27	28	27	20	23	22	17	18	17	26	25	24	25
WP_000904065.1	WP_000904065.1	hypothetical protein	1	1	1	1	1	1	1	0	0	0	0	0	0	0	1	1	0	0	0	1	1	1	1	1	1	0	0	1	0	0	0	0	0	0	0	0	0	0	1	1	0	0	0	1	1	1	1
WP_000904312.1	WP_000904312.1	TatD family deoxyribonuclease	1	1	1	1	1	1	1	1	1	1	0	1	1	0	1	1	0	0	0	1	1	0	0	1	0	0	0	0	0	0	0	1	1	1	0	1	1	0	1	1	0	0	0	1	1	0	0
WP_000907329.1	WP_000907329.1	N-acetyltransferase	2	2	2	1	2	2	2	1	1	2	2	2	1	2	1	1	1	1	2	2	2	1	1	1	2	1	1	1	1	1	1	1	1	2	2	2	1	2	1	1	1	1	2	2	2	1	1
WP_000911041.1	WP_000911041.1	rod shape-determining protein MreC	6	6	6	1	6	6	6	4	5	5	5	5	3	5	5	6	5	5	5	4	2	2	3	3	5	4	5	3	5	4	5	4	5	5	5	5	3	5	5	6	5	5	5	4	2	2	3
WP_000911657.1	WP_000911657.1	pyruvate formate-lyase-activating enzyme	3	3	3	1	3	3	3	0	0	0	0	0	0	3	3	1	0	1	0	3	3	2	3	2	3	3	1	3	0	0	0	0	0	0	0	0	0	3	3	1	0	1	0	3	3	2	3
WP_000913317.1	WP_000913317.1	peptide-methionine (R)-S-oxide reductase	4	4	4	1	4	4	4	4	4	4	4	4	4	4	3	4	3	3	2	3	4	4	4	4	4	3	2	4	1	4	1	4	4	4	4	4	4	4	3	4	3	3	2	3	4	4	4
WP_000916187.1	WP_000916187.1	50S ribosomal protein L27	3	3	3	1	3	3	3	3	3	3	2	3	3	3	3	3	3	3	2	3	3	3	2	3	3	3	3	2	3	3	2	3	3	3	2	3	3	3	3	3	3	3	2	3	3	3	2
WP_000916697.1	WP_000916697.1	bi-component gamma-hemolysin HlgCB subunit C	1	1	1	1	1	1	1	1	1	0	0	1	1	0	0	0	0	0	0	1	1	1	0	0	0	0	0	0	0	0	0	1	1	0	0	1	1	0	0	0	0	0	0	1	1	1	0
WP_000917289.1	WP_000917289.1	co-chaperone GroES	3	3	3	1	3	3	3	2	3	3	2	2	3	2	2	2	2	2	1	2	3	2	2	2	2	3	1	1	1	1	2	2	3	3	2	2	3	2	2	2	2	2	1	2	3	2	2
WP_000918664.1	WP_000918664.1	DNA-directed RNA polymerase subunit beta	26	26	26	1	26	26	26	17	16	18	21	21	15	16	21	23	17	15	14	16	16	18	17	20	16	18	18	18	20	24	23	17	16	18	21	21	15	16	21	23	17	15	14	16	16	18	17
WP_000919764.1	WP_000919764.1	penicillin-binding protein 2	3	3	3	1	3	3	3	2	1	1	0	1	2	1	3	3	1	2	1	2	2	2	1	2	2	2	2	2	1	2	1	2	1	1	0	1	2	1	3	3	1	2	1	2	2	2	1
WP_000923514.1	WP_000923514.1	methionine ABC transporter ATP-binding protein	2	2	2	1	2	2	2	2	1	0	0	1	1	1	0	1	1	1	1	0	1	1	1	1	1	1	0	0	1	0	0	2	1	0	0	1	1	1	0	1	1	1	1	0	1	1	1
WP_000926310.1	WP_000926310.1	50S ribosomal protein L16	4	4	4	1	4	4	4	4	4	4	4	3	3	4	4	4	4	4	4	4	4	3	4	4	3	4	4	4	4	4	3	4	4	4	4	3	3	4	4	4	4	4	4	4	4	3	4
WP_000930503.1	WP_000930503.1	alkyl hydroperoxide reductase subunit F	15	15	15	1	15	15	15	11	11	12	12	11	12	11	14	10	8	9	10	12	13	14	10	10	8	10	11	8	6	8	6	11	11	12	12	11	12	11	14	10	8	9	10	12	13	14	10
WP_000931237.1	WP_000931237.1	aldo/keto reductase	10	10	10	1	10	10	10	9	7	10	9	8	8	7	10	8	3	5	2	9	9	9	10	9	9	9	8	8	6	3	7	9	7	10	9	8	8	7	10	8	3	5	2	9	9	9	10
WP_000933195.1	WP_000933195.1	enoyl-[acyl-carrier-protein] reductase FabI	8	8	8	1	8	8	8	5	4	7	4	8	5	4	8	7	7	4	7	7	8	8	8	8	8	5	8	7	7	6	5	5	4	7	4	8	5	4	8	7	7	4	7	7	8	8	8
WP_000933774.1	WP_000933774.1	ribose-phosphate pyrophosphokinase	5	5	5	1	5	5	5	4	4	5	5	4	4	5	4	5	5	5	4	4	3	3	5	4	4	3	4	3	3	2	3	4	4	5	5	4	4	5	4	5	5	5	4	4	3	3	5
WP_000933818.1	WP_000933818.1	S-adenosylmethionine synthase	8	8	8	1	8	8	8	6	5	5	6	6	5	6	8	5	6	7	7	5	6	4	6	7	7	5	6	6	5	6	7	6	5	5	6	6	5	6	8	5	6	7	7	5	6	4	6
WP_000933956.1	WP_000933956.1	DNA-directed RNA polymerase subunit omega	3	3	3	1	3	3	3	3	3	3	3	3	3	2	3	2	2	2	3	3	3	3	3	3	3	3	2	3	3	2	1	3	3	3	3	3	3	2	3	2	2	2	3	3	3	3	3
WP_000934494.1	WP_000934494.1	MSCRAMM family adhesin SdrD	52	52	45	1	52	52	45	41	32	33	43	46	38	45	45	47	47	46	48	41	32	32	23	14	13	41	38	40	46	47	47	41	32	33	43	46	38	45	45	47	47	46	48	41	32	32	23
WP_000934799.1	WP_000934799.1	single-stranded DNA-binding protein	2	2	2	1	2	2	2	2	2	2	2	2	0	2	2	2	2	1	2	2	2	2	1	2	2	2	2	1	2	2	1	2	2	2	2	2	0	2	2	2	2	1	2	2	2	2	1
WP_000934884.1	WP_000934884.1	thymidylate synthase	3	3	3	1	3	3	3	1	1	2	2	2	1	1	2	1	1	0	0	2	3	3	3	2	3	2	3	3	1	1	0	1	1	2	2	2	1	1	2	1	1	0	0	2	3	3	3
WP_000935984.1	WP_000935984.1	UDP-N-acetylmuramoyl-L-alanine--D-glutamate ligase	3	3	3	1	3	3	3	1	1	2	1	1	1	1	2	1	1	1	1	3	3	3	2	3	3	2	1	2	1	1	1	1	1	2	1	1	1	1	2	1	1	1	1	3	3	3	2
WP_000939529.1	WP_000939529.1	thioredoxin-dependent thiol peroxidase	8	8	8	1	8	8	8	7	7	7	7	7	6	5	7	7	3	2	3	8	5	7	5	8	8	5	5	6	3	2	3	7	7	7	7	7	6	5	7	7	3	2	3	8	5	7	5
WP_000942208.1	WP_000942208.1	DNA repair protein RecN	3	3	3	1	3	3	3	2	1	3	1	1	3	0	2	1	0	1	1	3	2	2	2	2	2	2	2	2	0	0	0	2	1	3	1	1	3	0	2	1	0	1	1	3	2	2	2
WP_000942303.1	WP_000942303.1	ABC transporter ATP-binding protein	12	12	12	1	12	12	12	5	5	9	8	10	7	9	12	9	7	10	8	12	10	11	11	10	10	9	8	9	5	7	7	5	5	9	8	10	7	9	12	9	7	10	8	12	10	11	11
WP_000943842.1	WP_000943842.1	lipase 2	1	1	1	1	1	1	1	0	1	0	1	1	1	1	1	1	1	1	1	1	1	0	1	1	1	1	1	1	1	1	1	0	1	0	1	1	1	1	1	1	1	1	1	1	1	0	1
WP_000949466.1	WP_000949466.1	non-heme ferritin	6	6	6	1	6	6	6	5	6	6	5	6	6	4	6	6	5	4	5	6	6	6	6	6	6	6	6	6	4	5	5	5	6	6	5	6	6	4	6	6	5	4	5	6	6	6	6
WP_000954802.1	WP_000954802.1	nitric oxide dioxygenase	13	13	13	1	13	13	13	12	12	12	12	12	13	11	12	11	11	10	11	12	12	11	12	10	10	9	11	10	9	8	6	12	12	12	12	12	13	11	12	11	11	10	11	12	12	11	12
WP_000955232.1	WP_000955232.1	ribosome assembly RNA-binding protein YhbY	3	3	3	1	3	3	3	2	2	3	2	2	2	2	2	3	3	2	2	2	1	0	1	2	1	2	3	2	3	3	3	2	2	3	2	2	2	2	2	3	3	2	2	2	1	0	1
WP_000955797.1	WP_000955797.1	bifunctional acetaldehyde-CoA/alcohol dehydrogenase	20	20	20	1	20	20	20	10	10	11	8	12	12	16	19	20	14	15	16	16	17	15	14	15	16	16	16	12	14	14	14	10	10	11	8	12	12	16	19	20	14	15	16	16	17	15	14
WP_000956150.1	WP_000956150.1	SMC family protein	6	6	6	1	6	6	6	5	4	6	5	5	3	5	6	6	4	4	2	4	3	5	4	2	2	4	5	4	1	4	0	5	4	6	5	5	3	5	6	6	4	4	2	4	3	5	4
WP_000957036.1	WP_000957036.1	peptide deformylase	3	3	3	1	3	3	3	3	3	3	3	3	3	3	3	3	2	3	1	2	2	2	2	2	2	3	1	2	1	1	1	3	3	3	3	3	3	3	3	3	2	3	1	2	2	2	2
WP_000958224.1	WP_000958224.1	HPr kinase/phosphorylase	4	4	4	1	4	4	4	4	4	4	3	4	3	3	4	4	3	2	1	3	3	4	4	2	2	2	4	4	0	0	0	4	4	4	3	4	3	3	4	4	3	2	1	3	3	4	4
WP_000958522.1	WP_000958522.1	chromosome partitioning protein ParA	9	9	9	1	9	9	9	7	7	7	8	7	8	7	8	8	5	7	7	8	8	7	8	8	7	5	8	8	4	4	3	7	7	7	8	7	8	7	8	8	5	7	7	8	8	7	8
WP_000959426.1	WP_000959426.1	alanine dehydrogenase	11	11	11	1	11	11	11	11	10	10	10	11	11	11	11	11	10	11	11	10	9	11	10	10	10	9	11	10	7	8	9	11	10	10	10	11	11	11	11	11	10	11	11	10	9	11	10
WP_000960862.1	WP_000960862.1	L-lactate permease	1	1	1	1	1	1	1	1	1	0	1	1	1	1	1	0	0	0	0	1	1	1	0	1	1	1	0	0	0	1	0	1	1	0	1	1	1	1	1	0	0	0	0	1	1	1	0
WP_000966288.1	WP_000966288.1	membrane protein	2	2	2	1	2	2	2	1	1	2	1	1	1	0	0	0	0	0	0	2	2	2	2	2	2	0	1	0	1	0	1	1	1	2	1	1	1	0	0	0	0	0	0	2	2	2	2
WP_000969811.1	WP_000969811.1	DNA polymerase III subunit beta	14	14	14	1	14	14	14	14	13	13	12	14	12	10	12	14	10	11	9	12	13	13	13	13	13	14	11	13	11	11	11	14	13	13	12	14	12	10	12	14	10	11	9	12	13	13	13
WP_000972779.1	WP_000972779.1	glycerol-3-phosphate acyltransferase	1	1	1	1	1	1	1	0	0	1	0	1	0	0	1	1	0	0	1	1	1	1	1	1	1	0	1	0	1	1	1	0	0	1	0	1	0	0	1	1	0	0	1	1	1	1	1
WP_000974455.1	WP_000974455.1	organic hydroperoxide reductase OsmC/OhrA	4	4	4	1	4	4	4	4	4	4	4	4	4	4	4	4	2	2	3	4	2	3	4	4	4	3	4	4	1	1	0	4	4	4	4	4	4	4	4	4	2	2	3	4	2	3	4
WP_000974881.1	WP_000974881.1	ATP synthase subunit alpha	17	17	17	1	17	17	17	12	16	15	15	15	16	16	17	16	14	16	14	16	13	15	16	16	15	17	16	16	16	15	16	12	16	15	15	15	16	16	17	16	14	16	14	16	13	15	16
WP_000975347.1	WP_000975347.1	glycosyltransferase family 2 protein	7	7	7	1	7	7	7	6	7	6	7	7	7	6	6	6	4	5	6	7	7	7	7	7	7	5	6	5	4	4	4	6	7	6	7	7	7	6	6	6	4	5	6	7	7	7	7
WP_000976253.1	WP_000976253.1	dihydroxyacetone kinase subunit DhaK	5	5	5	1	5	5	5	4	4	4	3	4	4	4	3	3	1	0	1	3	2	2	3	3	3	3	4	4	0	0	0	4	4	4	3	4	4	4	3	3	1	0	1	3	2	2	3
WP_000985472.1	WP_000985472.1	50S ribosomal protein L2	8	8	8	1	8	8	8	7	8	8	8	8	8	8	8	8	7	7	8	8	7	8	8	8	8	6	8	7	7	7	8	7	8	8	8	8	8	8	8	8	7	7	8	8	7	8	8
WP_000985890.1	WP_000985890.1	LLM class flavin-dependent oxidoreductase	4	4	4	1	4	4	4	4	4	4	4	4	4	0	3	2	0	0	1	4	4	4	4	4	4	1	3	4	1	0	0	4	4	4	4	4	4	0	3	2	0	0	1	4	4	4	4
WP_000987777.1	WP_000987777.1	staphylococcal respiratory response protein SrrB	4	4	4	1	4	4	4	1	3	4	2	3	2	2	3	3	1	1	3	3	3	4	4	4	3	3	3	2	0	0	1	1	3	4	2	3	2	2	3	3	1	1	3	3	3	4	4
WP_000990133.1	WP_000990133.1	GntR family transcriptional regulator	1	1	1	1	1	1	1	0	0	0	0	0	1	0	1	1	0	0	0	0	1	1	1	1	0	0	1	0	0	0	0	0	0	0	0	0	1	0	1	1	0	0	0	0	1	1	1
WP_000991495.1	WP_000991495.1	PTS alpha-glucoside transporter subunit IIBC	2	2	2	1	2	2	2	0	2	1	0	2	1	1	2	2	0	0	1	2	1	2	2	2	1	2	2	1	0	0	0	0	2	1	0	2	1	1	2	2	0	0	1	2	1	2	2
WP_000992924.1	WP_000992924.1	DNA helicase PcrA	6	6	6	1	6	6	6	3	2	4	2	2	3	3	5	4	3	4	4	6	6	5	4	5	4	4	6	4	4	1	1	3	2	4	2	2	3	3	5	4	3	4	4	6	6	5	4
WP_000995290.1	WP_000995290.1	BrxA/BrxB family bacilliredoxin	1	1	1	1	1	1	1	1	0	1	0	1	1	1	1	1	1	1	0	1	1	1	1	1	1	1	1	1	1	1	1	1	0	1	0	1	1	1	1	1	1	1	0	1	1	1	1
WP_000998764.1	WP_000998764.1	imidazolonepropionase	4	4	4	1	4	4	4	4	4	4	4	4	4	1	2	3	0	2	1	2	2	3	3	3	3	0	1	1	0	1	0	4	4	4	4	4	4	1	2	3	0	2	1	2	2	3	3
WP_000999194.1	WP_000999194.1	acyl-CoA dehydrogenase	3	3	3	1	3	3	3	2	2	3	3	3	2	3	3	3	3	1	2	3	2	2	1	3	2	2	3	2	1	0	1	2	2	3	3	3	2	3	3	3	3	1	2	3	2	2	1
WP_001005262.1	WP_001005262.1	hypothetical protein	1	1	1	1	1	1	1	0	0	0	0	0	0	0	0	0	1	1	1	0	0	0	0	1	0	1	1	0	1	1	0	0	0	0	0	0	0	0	0	0	1	1	1	0	0	0	0
WP_001005407.1	WP_001005407.1	hypothetical protein	3	3	3	1	3	3	3	3	3	3	3	2	2	3	3	3	2	1	1	1	1	1	1	1	1	3	3	2	1	1	1	3	3	3	3	2	2	3	3	3	2	1	1	1	1	1	1
WP_001005516.1	WP_001005516.1	fructosamine kinase family protein	3	3	3	1	3	3	3	2	1	1	1	2	1	1	1	2	1	1	0	2	2	2	3	2	2	1	2	3	1	1	1	2	1	1	1	2	1	1	1	2	1	1	0	2	2	2	3
WP_001006454.1	WP_001006454.1	cysteine desulfurase	4	4	4	1	4	4	4	2	0	3	1	2	1	2	4	2	0	0	0	4	3	3	4	4	4	1	2	1	0	0	0	2	0	3	1	2	1	2	4	2	0	0	0	4	3	3	4
WP_001008414.1	WP_001008414.1	long-chain fatty acid--CoA ligase - FadE	14	14	14	1	14	14	14	12	12	14	12	12	12	3	7	4	2	2	1	10	12	12	11	11	10	2	5	8	1	2	2	12	12	14	12	12	12	3	7	4	2	2	1	10	12	12	11
WP_001008553.1	WP_001008553.1	6,7-dimethyl-8-ribityllumazine synthase	1	1	1	1	1	1	1	1	0	1	1	1	1	0	0	1	0	0	0	1	0	0	1	0	0	0	0	0	0	0	0	1	0	1	1	1	1	0	0	1	0	0	0	1	0	0	1
WP_001009518.1	WP_001009518.1	acetyl-CoA carboxylase biotin carboxyl carrier protein	2	2	2	1	2	2	2	2	2	2	2	2	2	2	2	2	0	1	0	0	0	1	1	1	1	2	2	2	1	0	0	2	2	2	2	2	2	2	2	2	0	1	0	0	0	1	1
WP_001009683.1	WP_001009683.1	cytosol aminopeptidase PepA	2	2	2	1	2	2	2	1	1	2	1	2	2	0	1	0	0	0	0	1	0	0	1	1	2	0	0	0	0	0	0	1	1	2	1	2	2	0	1	0	0	0	0	1	0	0	1
WP_001010762.1	WP_001010762.1	cytochrome ubiquinol oxidase subunit I	5	5	5	1	5	5	5	5	5	5	5	5	5	4	3	3	3	2	3	3	3	3	3	3	3	2	3	4	2	1	2	5	5	5	5	5	5	4	3	3	3	2	3	3	3	3	3
WP_001011603.1	WP_001011603.1	glutamate-1-semialdehyde 2,1-aminomutase	12	12	12	1	12	12	12	9	6	9	9	10	10	8	8	8	3	4	5	11	11	10	12	8	9	7	7	7	4	3	5	9	6	9	9	10	10	8	8	8	3	4	5	11	11	10	12
WP_001016166.1	WP_001016166.1	aspartate carbamoyltransferase	6	6	6	1	6	6	6	4	4	5	4	5	5	5	6	6	6	5	5	5	4	5	4	3	5	6	6	5	6	4	4	4	4	5	4	5	5	5	6	6	6	5	5	5	4	5	4
WP_001017413.1	WP_001017413.1	arylamine N-acetyltransferase	4	4	4	1	4	4	4	4	3	3	3	4	4	2	3	3	0	1	0	4	4	2	4	4	4	2	3	2	0	0	1	4	3	3	3	4	4	2	3	3	0	1	0	4	4	2	4
WP_001018328.1	WP_001018328.1	30S ribosomal protein S15	2	2	2	1	2	2	2	1	1	1	1	1	1	1	1	1	2	1	1	0	1	0	0	0	0	2	0	1	2	2	1	1	1	1	1	1	1	1	1	1	2	1	1	0	1	0	0
WP_001018677.1	WP_001018677.1	transcriptional regulator SarA	4	4	4	1	4	4	4	3	3	3	4	4	4	4	4	4	2	3	3	4	4	2	4	2	3	2	4	2	4	2	3	3	3	3	4	4	4	4	4	4	2	3	3	4	4	2	4
WP_001018871.1	WP_001018871.1	thiamine-binding protein yqgV	3	3	3	1	3	3	3	3	3	3	3	3	3	3	3	3	3	2	2	3	3	3	3	3	2	3	3	3	2	3	3	3	3	3	3	3	3	3	3	3	3	2	2	3	3	3	3
WP_001018928.1	WP_001018928.1	thioredoxin TrxA	5	5	5	1	5	5	5	5	5	5	5	4	5	5	5	5	3	2	5	5	4	5	5	5	5	4	5	5	2	3	3	5	5	5	5	4	5	5	5	5	3	2	5	5	4	5	5
WP_001020801.1	WP_001020801.1	succinyl-CoA ligase subunit beta	14	14	14	1	14	14	14	12	12	12	11	11	12	10	11	13	8	10	8	12	11	11	12	10	10	10	9	11	3	7	7	12	12	12	11	11	12	10	11	13	8	10	8	12	11	11	12
WP_001021140.1	WP_001021140.1	arginine--tRNA ligase	15	15	15	1	15	15	15	9	13	13	13	14	13	13	13	14	3	3	3	14	14	15	14	14	15	8	12	10	1	2	5	9	13	13	13	14	13	13	13	14	3	3	3	14	14	15	14
WP_001021224.1	WP_001021224.1	aldehyde dehydrogenase	8	8	8	1	8	8	8	8	7	7	7	6	6	4	5	5	3	2	2	8	8	7	8	7	8	5	5	6	2	3	1	8	7	7	7	6	6	4	5	5	3	2	2	8	8	7	8
WP_001021468.1	WP_001021468.1	adenylate kinase	5	5	5	1	5	5	5	4	4	5	5	4	3	4	5	4	1	2	2	5	4	3	3	3	2	2	3	4	1	2	1	4	4	5	5	4	3	4	5	4	1	2	2	5	4	3	3
WP_001024099.1	WP_001024099.1	SDR family NAD(P)-dependent oxidoreductase	5	5	5	1	5	5	5	5	5	5	5	5	5	4	4	4	3	2	2	4	4	4	5	5	5	3	5	4	2	3	4	5	5	5	5	5	5	4	4	4	3	2	2	4	4	4	5
WP_001024392.1	WP_001024392.1	SDR family NAD(P)-dependent oxidoreductase	4	4	4	1	4	4	4	3	3	4	3	3	3	2	4	2	2	1	1	4	3	4	3	3	3	3	2	4	0	0	1	3	3	4	3	3	3	2	4	2	2	1	1	4	3	4	3
WP_001024830.1	WP_001024830.1	peptide methionine sulfoxide reductase MsrA 1	3	3	3	1	3	3	3	3	3	3	3	3	3	2	3	3	1	3	2	3	3	3	3	3	3	2	2	2	1	0	0	3	3	3	3	3	3	2	3	3	1	3	2	3	3	3	3
WP_001026125.1	WP_001026125.1	MBL fold metallo-hydrolase	3	3	3	1	3	3	3	3	2	3	3	2	3	3	3	3	1	1	1	3	3	3	3	3	3	3	1	2	0	0	0	3	2	3	3	2	3	3	3	3	1	1	1	3	3	3	3
WP_001030080.1	WP_001030080.1	glycine--tRNA ligase	12	12	12	1	12	12	12	11	9	11	10	10	9	9	11	10	6	10	10	11	7	9	12	9	9	8	12	9	8	8	4	11	9	11	10	10	9	9	11	10	6	10	10	11	7	9	12
WP_001030125.1	WP_001030125.1	YafY family transcriptional regulator	3	3	3	1	3	3	3	0	0	2	1	2	1	0	2	2	0	0	0	3	3	3	2	3	3	1	1	1	1	1	0	0	0	2	1	2	1	0	2	2	0	0	0	3	3	3	2
WP_001031407.1	WP_001031407.1	class I fructose-bisphosphate aldolase	17	17	17	1	17	17	17	17	17	17	17	17	17	17	17	17	17	16	17	16	17	17	17	16	17	16	17	17	15	14	14	17	17	17	17	17	17	17	17	17	17	16	17	16	17	17	17
WP_001031880.1	WP_001031880.1	L-lactate dehydrogenase	11	11	11	1	11	11	11	11	11	11	10	11	11	11	11	11	10	10	11	9	10	9	10	10	9	11	11	9	9	10	10	11	11	11	10	11	11	11	11	11	10	10	11	9	10	9	10
WP_001031977.1	WP_001031977.1	LytR family transcriptional regulator	1	1	1	1	1	1	1	0	0	0	0	0	0	0	0	0	0	0	0	0	0	0	1	0	0	0	1	1	0	0	0	0	0	0	0	0	0	0	0	0	0	0	0	0	0	0	1
WP_001033875.1	WP_001033875.1	5'-nucleotidase, lipoprotein e(P4) family	9	9	9	1	9	9	9	6	6	5	6	6	6	8	8	9	9	8	9	8	7	8	7	8	9	7	8	9	8	8	9	6	6	5	6	6	6	8	8	9	9	8	9	8	7	8	7
WP_001036658.1	WP_001036658.1	cystathionine gamma-synthase	4	4	4	1	4	4	4	2	2	3	3	3	3	2	3	3	2	2	3	4	3	2	2	3	2	2	3	3	1	2	1	2	2	3	3	3	3	2	3	3	2	2	3	4	3	2	2
WP_001037831.1	WP_001037831.1	DUF5011 domain-containing protein	1	1	1	1	1	1	1	1	1	1	1	1	1	0	0	0	1	1	1	0	0	0	1	1	1	1	1	1	1	1	1	1	1	1	1	1	1	0	0	0	1	1	1	0	0	0	1
WP_001038301.1	WP_001038301.1	DNA polymerase I	17	17	17	1	17	17	17	13	12	14	13	9	11	10	11	13	8	8	6	15	12	14	14	14	14	9	12	13	6	4	6	13	12	14	13	9	11	10	11	13	8	8	6	15	12	14	14
WP_001039665.1	WP_001039665.1	glutamate racemase	3	3	3	1	3	3	3	3	3	3	3	3	3	3	3	3	2	2	3	2	2	2	3	3	3	2	3	3	3	2	3	3	3	3	3	3	3	3	3	3	2	2	3	2	2	2	3
WP_001040568.1	WP_001040568.1	elongation factor Tu	17	17	17	1	17	17	17	17	16	16	16	17	17	17	17	17	17	16	16	17	16	17	17	17	17	16	17	17	16	15	16	17	16	16	16	17	17	17	17	17	17	16	16	17	16	17	17
WP_001041575.1	WP_001041575.1	heme uptake protein IsdB	28	28	26	1	28	28	26	25	23	24	25	24	26	17	21	22	21	22	19	23	15	13	22	20	19	22	20	20	21	21	20	25	23	24	25	24	26	17	21	22	21	22	19	23	15	13	22
WP_001041925.1	WP_001041925.1	alpha-glucosidase	4	4	4	1	4	4	4	3	2	4	3	3	3	3	4	4	1	1	1	3	4	4	4	3	2	3	3	4	1	0	1	3	2	4	3	3	3	3	4	4	1	1	1	3	4	4	4
WP_001043863.1	WP_001043863.1	DNA-binding protein HU	4	4	4	1	4	4	4	4	4	4	4	4	4	4	4	4	4	4	3	4	4	4	3	4	3	4	4	4	4	4	3	4	4	4	4	4	4	4	4	4	4	4	3	4	4	4	3
WP_001044662.1	WP_001044662.1	YitT family protein	1	1	1	1	1	1	1	1	1	1	1	1	1	1	1	1	1	1	1	1	1	1	1	1	1	1	1	1	1	1	1	1	1	1	1	1	1	1	1	1	1	1	1	1	1	1	1
WP_001045121.1	WP_001045121.1	iron-siderophore ABC transporter substrate-binding protein SirA	6	6	6	1	6	6	6	4	3	4	4	4	4	4	6	6	2	3	2	5	4	5	6	6	6	4	6	5	5	4	2	4	3	4	4	4	4	4	6	6	2	3	2	5	4	5	6
WP_001045416.1	WP_001045416.1	alpha/beta hydrolase	2	2	2	1	2	2	2	2	1	2	2	2	2	1	2	2	2	1	1	2	2	2	2	2	2	2	2	2	2	2	1	2	1	2	2	2	2	1	2	2	2	1	1	2	2	2	2
WP_001048374.1	WP_001048374.1	DUF4479 and tRNA_bind_bactPheRS domain-containing protein	6	6	6	1	6	6	6	4	5	4	5	5	5	5	5	6	5	6	5	6	6	4	5	6	5	4	5	6	6	5	5	4	5	4	5	5	5	5	5	6	5	6	5	6	6	4	5
WP_001049165.1	WP_001049165.1	ATP-dependent Clp protease proteolytic subunit ClpP	8	8	8	1	8	8	8	7	8	6	6	7	7	5	8	8	6	4	3	7	7	8	8	8	6	6	6	8	3	2	3	7	8	6	6	7	7	5	8	8	6	4	3	7	7	8	8
WP_001049957.1	WP_001049957.1	peptide chain release factor 3	4	4	4	1	4	4	4	0	0	1	0	2	1	2	1	3	1	1	1	3	2	2	2	3	2	2	1	1	0	1	0	0	0	1	0	2	1	2	1	3	1	1	1	3	2	2	2
WP_001050041.1	WP_001050041.1	ribonuclease R	6	6	6	1	6	6	6	4	4	6	4	5	6	2	4	3	2	2	3	5	5	6	5	4	5	6	4	6	3	2	3	4	4	6	4	5	6	2	4	3	2	2	3	5	5	6	5
WP_001050913.1	WP_001050913.1	ribonuclease Y	11	11	11	1	11	11	11	8	5	9	10	9	10	8	9	9	10	10	9	9	9	8	9	7	7	5	7	7	8	7	8	8	5	9	10	9	10	8	9	9	10	10	9	9	9	8	9
WP_001051120.1	WP_001051120.1	methionine--tRNA ligase	9	9	9	1	9	9	9	4	8	6	7	8	9	8	8	8	4	6	3	6	5	8	8	7	6	6	7	6	0	3	3	4	8	6	7	8	9	8	8	8	4	6	3	6	5	8	8
WP_001051558.1	WP_001051558.1	hypothetical protein	4	4	4	1	4	4	4	4	4	4	3	4	3	3	3	3	3	2	2	4	3	4	4	4	4	3	4	2	2	1	2	4	4	4	3	4	3	3	3	3	3	2	2	4	3	4	4
WP_001051591.1	WP_001051591.1	6-phospho-3-hexuloisomerase	2	2	2	1	2	2	2	0	1	2	2	1	2	0	1	2	0	1	0	1	1	1	1	1	0	2	0	1	0	0	0	0	1	2	2	1	2	0	1	2	0	1	0	1	1	1	1
WP_001051856.1	WP_001051856.1	YtxH domain-containing protein	7	7	7	1	7	7	7	6	7	7	7	7	7	6	7	7	6	5	6	7	7	7	7	7	7	4	6	7	5	5	3	6	7	7	7	7	7	6	7	7	6	5	6	7	7	7	7
WP_001052491.1	WP_001052491.1	anti-sigma B factor antagonist	3	3	3	1	3	3	3	1	2	2	2	1	2	1	2	0	0	0	0	2	2	2	1	1	0	0	0	0	0	1	0	1	2	2	2	1	2	1	2	0	0	0	0	2	2	2	1
WP_001055897.1	WP_001055897.1	XRE family transcriptional regulator	2	2	2	1	2	2	2	2	2	2	2	2	2	2	2	2	2	2	1	2	2	2	2	2	2	2	2	2	1	1	1	2	2	2	2	2	2	2	2	2	2	2	1	2	2	2	2
WP_001056917.1	WP_001056917.1	bi-component gamma-hemolysin HlgAB/HlgCB subunit B	4	4	3	1	4	4	3	2	1	2	2	2	2	0	2	1	4	4	4	2	2	2	3	3	3	3	3	2	4	4	4	2	1	2	2	2	2	0	2	1	4	4	4	2	2	2	3
WP_001058583.1	WP_001058583.1	bifunctional (p)ppGpp synthetase/guanosine-3',5'-bis(diphosphate) 3'-pyrophosphohydrolase	6	6	6	1	6	6	6	5	5	5	5	5	5	4	5	5	4	5	4	5	5	5	6	6	5	4	5	5	4	4	4	5	5	5	5	5	5	4	5	5	4	5	4	5	5	5	6
WP_001059082.1	WP_001059082.1	cold-shock protein CspC	2	2	2	1	2	2	2	2	0	2	1	1	2	2	2	2	1	2	2	0	1	0	0	0	1	2	1	1	1	1	0	2	0	2	1	1	2	2	2	2	1	2	2	0	1	0	0
WP_001060938.1	WP_001060938.1	aldehyde reductase	4	4	4	1	4	4	4	2	1	3	2	2	1	0	3	3	1	2	1	3	3	3	3	3	3	2	2	3	1	0	1	2	1	3	2	2	1	0	3	3	1	2	1	3	3	3	3
WP_001062173.1	WP_001062173.1	DEAD/DEAH box family ATP-dependent RNA helicase CshB	6	6	6	1	6	6	6	2	4	4	4	4	5	4	4	4	5	4	3	4	4	5	5	4	4	4	3	5	3	3	3	2	4	4	4	4	5	4	4	4	5	4	3	4	4	5	5
WP_001062662.1	WP_001062662.1	pyruvate oxidase CidC	11	11	11	1	11	11	11	8	7	8	8	9	9	7	8	9	8	9	7	8	10	8	9	8	8	8	9	9	6	7	9	8	7	8	8	9	9	7	8	9	8	9	7	8	10	8	9
WP_001063330.1	WP_001063330.1	ATP-dependent Clp protease ATP-binding subunit	26	26	26	1	26	26	26	22	22	23	24	22	24	23	24	22	12	15	13	24	23	22	22	21	21	22	21	25	12	13	16	22	22	23	24	22	24	23	24	22	12	15	13	24	23	22	22
WP_001068529.1	WP_001068529.1	aminotransferase class I/II-fold pyridoxal phosphate-dependent enzyme	4	4	4	1	4	4	4	4	4	4	4	4	4	3	3	4	4	4	3	4	4	3	3	4	3	3	4	4	3	3	2	4	4	4	4	4	4	3	3	4	4	4	3	4	4	3	3
WP_001070979.1	WP_001070979.1	XRE family transcriptional regulator	1	1	1	1	1	1	1	1	1	0	1	1	0	1	0	1	1	1	1	1	1	0	1	0	1	1	1	1	1	1	1	1	1	0	1	1	0	1	0	1	1	1	1	1	1	0	1
WP_001074353.1	WP_001074353.1	carbamate kinase 1	15	15	15	1	15	15	15	5	7	8	4	7	6	7	7	8	3	5	4	12	12	14	12	13	13	10	11	12	2	0	1	5	7	8	4	7	6	7	7	8	3	5	4	12	12	14	12
WP_001074405.1	WP_001074405.1	Fe-S cluster assembly protein SufB	11	11	11	1	11	11	11	8	8	10	10	10	11	9	10	9	4	4	6	11	10	10	10	10	9	7	8	7	3	3	3	8	8	10	10	10	11	9	10	9	4	4	6	11	10	10	10
WP_001074521.1	WP_001074521.1	bifunctional autolysin Atl	56	56	56	1	56	56	56	48	42	43	43	47	44	36	42	38	44	45	48	35	36	33	41	38	40	47	48	47	50	46	45	48	42	43	43	47	44	36	42	38	44	45	48	35	36	33	41
WP_001074619.1	WP_001074619.1	50S ribosomal protein L1	8	8	8	1	8	8	8	8	8	8	8	8	8	8	8	7	7	8	8	7	8	8	7	8	7	7	7	6	7	6	6	8	8	8	8	8	8	8	8	7	7	8	8	7	8	8	7
WP_001074749.1	WP_001074749.1	phosphoglycerate kinase	16	16	16	1	16	16	16	14	15	14	14	13	16	15	16	15	14	13	15	15	13	15	13	12	14	15	16	13	13	12	12	14	15	14	14	13	16	15	16	15	14	13	15	15	13	15	13
WP_001077096.1	WP_001077096.1	immunodominant staphylococcal antigen IsaB	3	3	3	1	3	3	3	3	3	3	3	3	3	1	2	2	2	1	2	1	1	2	2	1	2	1	1	3	3	2	2	3	3	3	3	3	3	1	2	2	2	1	2	1	1	2	2
WP_001077683.1	WP_001077683.1	GTP pyrophosphokinase	1	1	1	1	1	1	1	1	1	1	1	1	1	1	1	1	0	0	0	1	1	1	1	1	1	1	1	1	0	0	0	1	1	1	1	1	1	1	1	1	0	0	0	1	1	1	1
WP_001080824.1	WP_001080824.1	50S ribosomal protein L5	10	10	10	1	10	10	10	7	7	9	7	7	9	7	9	8	7	7	8	9	9	9	9	9	9	8	9	9	8	7	7	7	7	9	7	7	9	7	9	8	7	7	8	9	9	9	9
WP_001081643.1	WP_001081643.1	DHH family phosphoesterase	2	2	2	1	2	2	2	0	0	0	0	0	0	0	0	0	0	0	0	0	0	0	1	1	1	0	0	0	0	0	0	0	0	0	0	0	0	0	0	0	0	0	0	0	0	0	1
WP_001083335.1;WP_000667286.1	WP_001083335.1;WP_000667286.1	2-deoxyribose-5-phosphate aldolase	8;7	8;7	8;7	2	8	8	8	8	7	8	8	7	8	7	7	7	5	5	3	8	8	8	7	8	7	6	8	7	4	3	5	8	7	8	8	7	8	7	7	7	5	5	3	8	8	8	7
WP_001083975.1	WP_001083975.1	helix-turn-helix domain-containing protein	4	4	4	1	4	4	4	3	3	4	4	3	3	3	3	2	2	1	2	3	3	3	4	4	2	1	0	2	1	2	1	3	3	4	4	3	3	3	3	2	2	1	2	3	3	3	4
WP_001085182.1	WP_001085182.1	SsrA-binding protein SmpB	1	1	1	1	1	1	1	0	0	1	0	0	1	1	0	1	1	0	1	1	1	1	1	1	1	1	0	1	0	1	0	0	0	1	0	0	1	1	0	1	1	0	1	1	1	1	1
WP_001085222.1	WP_001085222.1	DNA repair protein RadA	2	2	2	1	2	2	2	2	2	1	2	2	1	0	1	1	1	1	1	1	1	0	1	1	1	1	1	0	1	1	1	2	2	1	2	2	1	0	1	1	1	1	1	1	1	0	1
WP_001085498.1	WP_001085498.1	2,3-bisphosphoglycerate-independent phosphoglycerate mutase	9	9	9	1	9	9	9	7	7	8	8	8	8	8	8	9	6	6	7	6	3	5	7	7	5	7	8	7	6	8	4	7	7	8	8	8	8	8	8	9	6	6	7	6	3	5	7
WP_001085792.1	WP_001085792.1	50S ribosomal protein L11	4	4	4	1	4	4	4	4	4	4	4	4	4	4	4	4	4	4	4	4	4	4	4	4	4	4	4	3	4	2	3	4	4	4	4	4	4	4	4	4	4	4	4	4	4	4	4
WP_001086108.1	WP_001086108.1	LLM class flavin-dependent oxidoreductase	6	6	6	1	6	6	6	4	4	6	5	5	6	0	1	2	0	0	0	6	3	4	5	6	3	0	1	4	0	0	0	4	4	6	5	5	6	0	1	2	0	0	0	6	3	4	5
WP_001088020.1	WP_001088020.1	ribosome silencing factor	1	1	1	1	1	1	1	0	0	0	0	0	0	1	1	1	0	0	0	1	1	1	1	1	1	0	0	0	0	0	0	0	0	0	0	0	0	1	1	1	0	0	0	1	1	1	1
WP_001088984.1	WP_001088984.1	BCCT family transporter	1	1	1	1	1	1	1	1	1	1	1	1	1	0	1	1	0	0	0	1	1	1	1	1	1	1	1	0	0	0	1	1	1	1	1	1	1	0	1	1	0	0	0	1	1	1	1
WP_001093552.1	WP_001093552.1	hypothetical membrane lipoprotein	6	6	6	1	6	6	6	6	6	6	6	6	6	5	6	6	4	5	4	6	6	6	6	6	6	6	6	5	6	5	5	6	6	6	6	6	6	5	6	6	4	5	4	6	6	6	6
WP_001094394.1	WP_001094394.1	ATP synthase epsilon chain	3	3	3	1	3	3	3	3	3	2	3	3	3	3	3	3	3	3	3	3	3	3	2	2	3	3	3	3	3	3	3	3	3	2	3	3	3	3	3	3	3	3	3	3	3	3	2
WP_001096494.1	WP_001096494.1	transaldolase	10	10	10	1	10	10	10	10	10	10	10	10	10	10	10	10	7	8	8	10	9	9	10	10	10	9	9	10	5	3	6	10	10	10	10	10	10	10	10	10	7	8	8	10	9	9	10
WP_001096577.1	WP_001096577.1	50S ribosomal protein L30	5	5	5	1	5	5	5	5	5	5	5	5	5	4	5	5	4	4	5	4	3	4	3	5	5	3	5	5	4	4	4	5	5	5	5	5	5	4	5	5	4	4	5	4	3	4	3
WP_001100526.1	WP_001100526.1	3-oxoacyl-ACP synthase III	1	1	1	1	1	1	1	1	1	1	1	1	1	1	1	1	1	1	1	1	1	1	1	1	1	1	1	1	1	1	0	1	1	1	1	1	1	1	1	1	1	1	1	1	1	1	1
WP_001106108.1	WP_001106108.1	glycosyl transferase family 1	4	4	4	1	4	4	4	1	2	2	2	2	1	0	3	3	1	1	0	3	4	4	2	3	3	1	2	3	1	0	1	1	2	2	2	2	1	0	3	3	1	1	0	3	4	4	2
WP_001106715.1	WP_001106715.1	glycosyl transferase family 1	1	1	1	1	1	1	1	0	1	0	0	0	0	0	1	0	0	0	0	1	1	1	1	1	1	0	1	0	1	0	0	0	1	0	0	0	0	0	1	0	0	0	0	1	1	1	1
WP_001108721.1	WP_001108721.1	leucine--tRNA ligase	11	11	11	1	11	11	11	10	9	9	9	10	10	10	10	10	7	6	7	5	8	7	8	6	7	6	8	8	3	3	1	10	9	9	9	10	10	10	10	10	7	6	7	5	8	7	8
WP_001109044.1	WP_001109044.1	DNA polymerase III subunit gamma/tau	3	3	3	1	3	3	3	1	1	3	3	3	2	3	3	3	3	0	1	3	3	2	3	3	3	0	2	2	2	3	1	1	1	3	3	3	2	3	3	3	3	0	1	3	3	2	3
WP_001112045.1	WP_001112045.1	tRNA guanosine(34) transglycosylase Tgt	2	2	2	1	2	2	2	1	0	1	1	1	0	1	1	1	1	0	0	1	2	2	1	1	1	1	2	2	1	1	1	1	0	1	1	1	0	1	1	1	1	0	0	1	2	2	1
WP_001115101.1	WP_001115101.1	transcription termination factor Rho	8	8	8	1	8	8	8	4	5	6	5	7	4	6	7	6	6	3	6	7	6	7	7	6	7	5	5	6	6	6	5	4	5	6	5	7	4	6	7	6	6	3	6	7	6	7	7
WP_001115431.1	WP_001115431.1	dihydrolipoyllysine-residue succinyltransferase component of 2-oxoglutarate dehydrogenase complex	7	7	7	1	7	7	7	6	7	7	7	7	6	4	4	6	1	2	3	5	6	6	7	6	6	3	5	6	1	3	2	6	7	7	7	7	6	4	4	6	1	2	3	5	6	6	7
WP_001117071.1	WP_001117071.1	cell division protein DivIVA	7	7	7	1	7	7	7	2	3	6	5	4	3	4	5	5	2	3	1	7	6	7	7	7	7	2	5	3	1	1	1	2	3	6	5	4	3	4	5	5	2	3	1	7	6	7	7
WP_001117769.1	WP_001117769.1	PhoH family protein	5	5	5	1	5	5	5	3	3	4	1	2	3	4	3	4	2	1	1	4	4	5	5	4	5	2	4	4	3	1	2	3	3	4	1	2	3	4	3	4	2	1	1	4	4	5	5
WP_001118443.1	WP_001118443.1	translation initiation factor IF-1	2	2	2	1	2	2	2	2	2	2	2	1	1	1	0	2	1	0	1	0	1	1	0	1	0	0	1	1	0	0	0	2	2	2	2	1	1	1	0	2	1	0	1	0	1	1	0
WP_001118652.1	WP_001118652.1	penicillin-binding protein	2	2	2	1	2	2	2	2	2	2	2	2	2	1	2	2	2	2	1	0	0	0	1	0	0	1	2	1	2	1	2	2	2	2	2	2	2	1	2	2	2	2	1	0	0	0	1
WP_001118667.1	WP_001118667.1	30S ribosomal protein S10	4	4	4	1	4	4	4	4	4	3	3	4	3	4	3	4	4	3	3	4	3	3	3	3	4	4	4	2	4	4	4	4	4	3	3	4	3	4	3	4	4	3	3	4	3	3	3
WP_001118708.1	WP_001118708.1	nitrite reductase large subunit	9	9	9	1	9	9	9	1	0	0	0	0	0	7	9	8	6	3	6	4	8	7	7	5	7	4	6	4	2	0	1	1	0	0	0	0	0	7	9	8	6	3	6	4	8	7	7
WP_001119020.1	WP_001119020.1	molecular chaperone DnaJ	5	5	5	1	5	5	5	4	5	4	5	5	5	5	5	5	4	3	2	4	3	3	5	5	4	4	5	4	1	0	1	4	5	4	5	5	5	5	5	5	4	3	2	4	3	3	5
WP_001121760.1	WP_001121760.1	enolase	21	21	21	1	21	21	21	19	20	19	20	18	20	18	21	19	17	15	16	20	19	19	19	19	21	20	20	19	15	15	17	19	20	19	20	18	20	18	21	19	17	15	16	20	19	19	19
WP_001123276.1	WP_001123276.1	tautomerase	1	1	1	1	1	1	1	1	1	1	1	1	1	0	1	1	0	0	1	1	0	1	1	1	1	1	1	1	1	1	1	1	1	1	1	1	1	0	1	1	0	0	1	1	0	1	1
WP_001123310.1	WP_001123310.1	thiol-disulfide oxidoreductase DCC family protein	7	7	7	1	7	7	7	5	5	5	6	6	5	6	7	6	6	5	5	7	4	5	7	6	6	6	7	5	7	6	6	5	5	5	6	6	5	6	7	6	6	5	5	7	4	5	7
WP_001124164.1	WP_001124164.1	PTS-dependent dihydroxyacetone kinase phosphotransferase subunit DhaM	2	2	2	1	2	2	2	2	2	2	2	2	2	1	2	2	0	0	0	1	1	2	1	1	1	0	0	0	0	0	0	2	2	2	2	2	2	1	2	2	0	0	0	1	1	2	1
WP_001124494.1	WP_001124494.1	CoA-disulfide reductase	10	10	10	1	10	10	10	9	8	7	8	8	9	9	8	9	7	5	5	9	9	10	9	8	10	10	10	8	7	8	7	9	8	7	8	8	9	9	8	9	7	5	5	9	9	10	9
WP_001124985.1	WP_001124985.1	arginine repressor	2	2	2	1	2	2	2	1	1	2	2	2	2	1	2	2	1	2	1	2	2	2	2	2	2	1	2	2	1	1	2	1	1	2	2	2	2	1	2	2	1	2	1	2	2	2	2
WP_001125210.1	WP_001125210.1	2,3-bisphosphoglycerate-dependent phosphoglycerate mutase	9	9	9	1	9	9	9	7	7	9	8	8	8	7	7	8	4	2	5	5	5	7	8	5	6	7	9	7	4	3	4	7	7	9	8	8	8	7	7	8	4	2	5	5	5	7	8
WP_001125631.1	WP_001125631.1	N-acetylmuramoyl-L-alanine amidase domain-containing protein	13	13	13	1	13	13	13	3	2	1	3	2	2	4	6	6	10	7	9	3	2	3	3	3	2	9	10	5	12	12	12	3	2	1	3	2	2	4	6	6	10	7	9	3	2	3	3
WP_001126258.1	WP_001126258.1	carbamoyl-phosphate synthase large subunit (CarB)	17	17	17	1	17	17	17	12	11	15	13	14	14	13	15	17	16	15	14	13	15	13	15	15	14	16	14	14	13	15	13	12	11	15	13	14	14	13	15	17	16	15	14	13	15	13	15
WP_001126603.1	WP_001126603.1	glutamine synthetase	7	7	7	1	7	7	7	7	6	7	7	7	6	7	7	7	6	5	6	7	7	7	6	7	7	6	7	7	5	6	4	7	6	7	7	7	6	7	7	7	6	5	6	7	7	7	6
WP_001127159.1	WP_001127159.1	dephospho-CoA kinase	2	2	2	1	2	2	2	2	2	2	2	2	2	2	2	2	1	1	0	2	2	2	2	2	2	1	2	0	1	1	0	2	2	2	2	2	2	2	2	2	1	1	0	2	2	2	2
WP_001130051.1	WP_001130051.1	malate:quinone oxidoreductase	17	17	17	1	17	17	17	16	15	15	15	16	16	13	15	16	14	13	14	13	14	15	16	15	14	16	16	15	17	13	12	16	15	15	15	16	16	13	15	16	14	13	14	13	14	15	16
WP_001131841.1	WP_001131841.1	fructose-bisphosphate aldolase	9	9	9	1	9	9	9	7	8	9	8	8	8	7	7	8	5	6	6	8	6	6	5	6	5	6	8	7	5	4	5	7	8	9	8	8	8	7	7	8	5	6	6	8	6	6	5
WP_001134201.1	WP_001134201.1	signal peptidase II	2	2	2	1	2	2	2	0	0	2	1	0	0	0	2	2	0	1	0	2	1	1	1	1	2	0	2	0	1	1	0	0	0	2	1	0	0	0	2	2	0	1	0	2	1	1	1
WP_001137495.1	WP_001137495.1	30S ribosomal protein S7	6	6	6	1	6	6	6	6	5	5	6	6	6	6	6	6	5	6	6	6	5	5	6	6	5	6	6	5	6	6	6	6	5	5	6	6	6	6	6	6	5	6	6	6	5	5	6
WP_001138360.1	WP_001138360.1	50S ribosomal protein L20	3	3	3	1	3	3	3	3	3	3	2	3	3	3	3	3	3	3	3	3	3	3	3	3	3	3	3	3	3	2	2	3	3	3	2	3	3	3	3	3	3	3	3	3	3	3	3
WP_001140871.1	WP_001140871.1	manganese-dependent inorganic pyrophosphatase	6	6	6	1	6	6	6	6	6	6	6	6	6	6	6	6	5	4	5	6	6	6	6	6	6	5	5	5	6	5	5	6	6	6	6	6	6	6	6	6	5	4	5	6	6	6	6
WP_001141929.1	WP_001141929.1	2-oxoacid ferredoxin oxidoreductase subunit beta	2	2	2	1	2	2	2	0	0	2	2	2	2	0	2	2	0	0	0	2	2	2	2	1	2	0	1	2	0	0	0	0	0	2	2	2	2	0	2	2	0	0	0	2	2	2	2
WP_001142337.1	WP_001142337.1	30S ribosomal protein S12	5	5	5	1	5	5	5	4	4	4	5	5	5	4	5	4	5	4	5	5	5	5	5	4	5	4	4	5	5	5	5	4	4	4	5	5	5	4	5	4	5	4	5	5	5	5	5
WP_001143497.1	WP_001143497.1	iron-sulfur cluster assembly accessory protein	1	1	1	1	1	1	1	0	0	1	0	0	0	0	0	0	0	0	0	0	1	1	0	0	0	0	0	0	0	0	0	0	0	1	0	0	0	0	0	0	0	0	0	0	1	1	0
WP_001147955.1	WP_001147955.1	thioredoxin	3	3	3	1	3	3	3	3	3	3	3	2	3	2	2	2	2	2	2	2	2	2	3	2	2	2	1	3	2	1	2	3	3	3	3	2	3	2	2	2	2	2	2	2	2	2	3
WP_001151905.1	WP_001151905.1	cell-wall-anchored protein SasF	31	31	31	1	31	31	31	28	25	25	26	25	29	25	26	28	29	28	30	23	21	23	27	26	24	28	28	27	29	30	28	28	25	25	26	25	29	25	26	28	29	28	30	23	21	23	27
WP_001151997.1	WP_001151997.1	ferredoxin	1	1	1	1	1	1	1	0	0	1	0	0	1	1	1	1	0	1	1	0	0	0	0	0	0	1	1	0	0	0	0	0	0	1	0	0	1	1	1	1	0	1	1	0	0	0	0
WP_001154633.1	WP_001154633.1	acetyl-CoA C-acyltransferase - FadA	9	9	9	1	9	9	9	9	9	8	9	9	8	1	3	4	2	1	1	9	5	6	9	7	8	3	4	6	0	0	0	9	9	8	9	9	8	1	3	4	2	1	1	9	5	6	9
WP_001155271.1	WP_001155271.1	formate dehydrogenase subunit alpha	12	12	12	1	12	12	12	9	7	10	9	9	9	7	9	8	3	2	3	10	9	10	11	10	8	8	7	6	7	2	4	9	7	10	9	9	9	7	9	8	3	2	3	10	9	10	11
WP_001160682.1	WP_001160682.1	preprotein translocase subunit YajC	2	2	2	1	2	2	2	2	1	2	1	1	2	1	1	1	1	1	1	1	1	2	2	2	1	1	0	0	1	1	0	2	1	2	1	1	2	1	1	1	1	1	1	1	1	2	2
WP_001165376.1	WP_001165376.1	HesB/YadR/YfhF family protein	3	3	3	1	3	3	3	2	1	3	2	2	1	2	3	3	1	2	1	3	3	3	3	3	3	3	3	3	2	2	2	2	1	3	2	2	1	2	3	3	1	2	1	3	3	3	3
WP_001165814.1	WP_001165814.1	hypothetical protein	2	2	2	1	2	2	2	1	2	1	2	1	1	1	0	1	0	1	1	0	1	0	0	0	1	0	1	1	0	0	0	1	2	1	2	1	1	1	0	1	0	1	1	0	1	0	0
WP_001166499.1	WP_001166499.1	DNA-binding response regulator	3	3	3	1	3	3	3	1	1	1	1	1	1	1	1	1	0	0	1	3	3	3	2	3	3	1	1	2	0	0	0	1	1	1	1	1	1	1	1	1	0	0	1	3	3	3	2
WP_001167888.1	WP_001167888.1	ATP-dependent metallopeptidase FtsH/Yme1/Tma family protein	13	13	13	1	13	13	13	10	11	10	13	12	11	8	11	13	10	9	9	11	12	12	11	12	10	9	12	8	7	9	8	10	11	10	13	12	11	8	11	13	10	9	9	11	12	12	11
WP_001170274.1	WP_001170274.1	N-acetylmuramoyl-L-alanine amidase Sle1	6	6	6	1	6	6	6	0	1	0	2	3	0	1	3	2	4	4	5	2	3	3	2	1	2	3	3	2	6	5	6	0	1	0	2	3	0	1	3	2	4	4	5	2	3	3	2
WP_001171333.1	WP_001171333.1	aldo/keto reductase	6	6	6	1	6	6	6	6	6	6	6	6	6	5	5	5	3	4	4	5	5	5	6	6	5	4	4	6	3	3	3	6	6	6	6	6	6	5	5	5	3	4	4	5	5	5	6
WP_001172340.1	WP_001172340.1	acetyl-CoA synthetase	8	8	8	1	8	8	8	6	7	7	6	6	7	4	7	4	4	4	6	5	7	7	4	5	5	7	5	5	6	3	5	6	7	7	6	6	7	4	7	4	4	4	6	5	7	7	4
WP_001173203.1	WP_001173203.1	mannose-6-phosphate isomerase, class I	3	3	3	1	3	3	3	0	0	0	1	1	1	3	3	3	1	2	1	1	0	2	2	3	2	1	2	1	1	2	1	0	0	0	1	1	1	3	3	3	1	2	1	1	0	2	2
WP_001174260.1	WP_001174260.1	YpdA family putative bacillithiol disulfide reductase	3	3	3	1	3	3	3	2	3	2	3	3	3	3	3	3	1	2	2	2	3	3	2	2	2	3	2	2	2	3	1	2	3	2	3	3	3	3	3	3	1	2	2	2	3	3	2
WP_001178940.1	WP_001178940.1	DEAD/DEAH box family ATP-dependent RNA helicase	7	7	7	1	7	7	7	3	2	3	4	4	2	6	6	6	6	5	6	5	6	6	6	6	6	4	5	4	5	5	5	3	2	3	4	4	2	6	6	6	6	5	6	5	6	6	6
WP_001180212.1	WP_001180212.1	NADP-dependent oxidoreductase	14	14	14	1	14	14	14	11	10	11	13	13	13	10	12	7	4	4	3	13	12	12	10	10	11	5	7	9	2	3	3	11	10	11	13	13	13	10	12	7	4	4	3	13	12	12	10
WP_001182437.1	WP_001182437.1	Cof-type HAD-IIB family hydrolase	2	2	2	1	2	2	2	1	1	2	1	2	2	1	2	2	2	1	2	2	2	2	1	2	2	1	2	1	2	2	1	1	1	2	1	2	2	1	2	2	2	1	2	2	2	2	1
WP_001185421.1	WP_001185421.1	MoxR family ATPase	3	3	3	1	3	3	3	0	1	3	1	2	1	2	2	2	0	1	2	3	2	3	3	3	2	1	2	1	0	1	1	0	1	3	1	2	1	2	2	2	0	1	2	3	2	3	3
WP_001185462.1	WP_001185462.1	hydroxymethylpyrimidine/phosphomethylpyrimidine kinase	8	8	8	1	8	8	8	7	5	6	5	5	6	6	8	7	8	8	7	7	7	7	7	7	7	7	5	6	7	7	6	7	5	6	5	5	6	6	8	7	8	8	7	7	7	7	7
WP_001186805.1	WP_001186805.1	siderophore biosynthesis protein SbnG	1	1	1	1	1	1	1	0	0	0	0	0	0	0	0	0	0	1	0	0	0	0	0	0	0	0	0	0	1	1	0	0	0	0	0	0	0	0	0	0	0	1	0	0	0	0	0
WP_001190913.1	WP_001190913.1	carbamoyl-phosphate synthase small chain	2	2	2	1	2	2	2	1	0	1	0	1	2	1	2	2	0	2	0	2	1	1	1	2	1	1	2	1	1	1	0	1	0	1	0	1	2	1	2	2	0	2	0	2	1	1	1
WP_001191011.1	WP_001191011.1	hydroxymethylglutaryl-CoA reductase, degradative	6	6	6	1	6	6	6	3	4	5	4	5	4	3	6	4	1	3	2	6	5	6	5	1	6	3	3	4	2	1	1	3	4	5	4	5	4	3	6	4	1	3	2	6	5	6	5
WP_001196351.1	WP_001196351.1	proline dehydrogenase	5	5	5	1	5	5	5	5	5	5	5	5	5	4	5	5	1	2	2	5	5	5	5	5	5	4	1	3	1	2	3	5	5	5	5	5	5	4	5	5	1	2	2	5	5	5	5
WP_001200748.1	WP_001200748.1	zinc-dependent alcohol dehydrogenase	13	13	13	1	13	13	13	13	13	13	13	13	13	13	13	13	12	13	12	12	13	13	13	13	13	13	13	13	12	11	10	13	13	13	13	13	13	13	13	13	12	13	12	12	13	13	13
WP_001206107.1	WP_001206107.1	aldehyde dehydrogenase family protein	14	14	14	1	14	14	14	12	9	13	14	14	10	10	12	12	9	8	7	12	10	9	10	11	11	11	11	12	10	10	10	12	9	13	14	14	10	10	12	12	9	8	7	12	10	9	10
WP_001213992.1	WP_001213992.1	YbaB/EbfC family nucleoid-associated protein	5	5	5	1	5	5	5	4	3	5	5	3	4	5	4	3	2	3	2	4	5	4	4	5	4	4	3	5	2	2	2	4	3	5	5	3	4	5	4	3	2	3	2	4	5	4	4
WP_001214655.1	WP_001214655.1	iron citrate ABC transporter substrate-binding protein	10	10	10	1	10	10	10	7	6	8	9	8	8	9	9	9	6	5	6	7	7	9	8	9	7	7	8	6	6	6	5	7	6	8	9	8	8	9	9	9	6	5	6	7	7	9	8
WP_001218603.1	WP_001218603.1	aerobic glycerol-3-phosphate dehydrogenase	21	21	21	1	21	21	21	16	17	17	16	15	17	15	18	15	10	11	10	19	20	18	18	18	19	17	15	18	11	9	9	16	17	17	16	15	17	15	18	15	10	11	10	19	20	18	18
WP_001218732.1	WP_001218732.1	redox-regulated ATPase YchF	12	12	12	1	12	12	12	9	8	9	10	9	11	8	12	10	8	8	8	10	11	10	12	11	11	9	9	9	6	5	5	9	8	9	10	9	11	8	12	10	8	8	8	10	11	10	12
WP_001222103.1	WP_001222103.1	TIGR00282 family metallophosphoesterase	4	4	4	1	4	4	4	2	2	2	3	3	3	1	3	4	0	1	0	3	1	1	2	3	3	1	2	2	0	0	2	2	2	2	3	3	3	1	3	4	0	1	0	3	1	1	2
WP_001223008.1	WP_001223008.1	MBL fold metallo-hydrolase	1	1	1	1	1	1	1	1	1	1	1	0	1	1	0	0	1	0	0	0	0	0	0	0	0	0	0	0	0	0	0	1	1	1	1	0	1	1	0	0	1	0	0	0	0	0	0
WP_001226833.1	WP_001226833.1	urocanate hydratase	12	12	12	1	12	12	12	11	12	12	9	8	8	4	10	8	2	4	3	11	8	9	9	10	8	4	6	9	0	1	1	11	12	12	9	8	8	4	10	8	2	4	3	11	8	9	9
WP_001227718.1	WP_001227718.1	PTS glucose EIICBA component	2	2	2	1	2	2	2	2	2	2	2	2	1	2	2	2	2	2	2	2	2	2	2	2	2	1	2	2	2	2	2	2	2	2	2	2	1	2	2	2	2	2	2	2	2	2	2
WP_001228158.1	WP_001228158.1	alpha/beta hydrolase	8	8	8	1	8	8	8	6	6	8	8	8	6	2	6	7	2	2	1	7	6	8	7	8	8	3	5	6	3	3	2	6	6	8	8	8	6	2	6	7	2	2	1	7	6	8	7
WP_001229090.1	WP_001229090.1	staphylopine-dependent metal ABC transporter substrate-binding protein CntA	8	8	8	1	8	8	8	8	7	8	6	7	8	6	7	6	6	2	6	5	3	3	8	7	6	3	5	5	1	1	3	8	7	8	6	7	8	6	7	6	6	2	6	5	3	3	8
WP_001231458.1	WP_001231458.1	diacylglycerol kinase	2	2	2	1	2	2	2	1	2	2	1	2	1	2	1	2	1	1	1	2	1	2	2	2	2	1	1	2	1	1	1	1	2	2	1	2	1	2	1	2	1	1	1	2	1	2	2
WP_001232655.1	WP_001232655.1	pyruvate kinase	28	28	28	1	28	28	28	23	23	26	25	24	24	24	25	25	23	24	22	23	23	24	24	22	24	22	23	23	21	17	20	23	23	26	25	24	24	24	25	25	23	24	22	23	23	24	24
WP_001234988.1	WP_001234988.1	RNA-binding S4 domain-containing protein	3	3	3	1	3	3	3	1	3	3	2	3	2	0	0	0	0	1	0	0	0	0	0	0	0	0	0	0	0	0	0	1	3	3	2	3	2	0	0	0	0	1	0	0	0	0	0
WP_001240826.1	WP_001240826.1	ESAT-6 secretion system extracellular protein A	5	5	5	1	5	5	5	3	5	5	4	4	4	4	5	5	4	4	4	3	3	4	2	3	2	5	4	4	5	5	4	3	5	5	4	4	4	4	5	5	4	4	4	3	3	4	2
WP_001241200.1	WP_001241200.1	glycosyl transferase	1	1	1	1	1	1	1	0	0	0	0	0	0	0	0	0	0	0	0	1	1	1	1	1	1	0	0	1	0	0	0	0	0	0	0	0	0	0	0	0	0	0	0	1	1	1	1
WP_001242307.1	WP_001242307.1	pyrimidine-nucleoside phosphorylase	19	19	19	1	19	19	19	19	19	18	18	18	17	15	16	17	11	13	13	17	17	18	17	19	18	15	16	18	13	12	12	19	19	18	18	18	17	15	16	17	11	13	13	17	17	18	17
WP_001244175.1	WP_001244175.1	3'-5' exoribonuclease YhaM	2	2	2	1	2	2	2	1	1	1	1	1	1	1	1	1	1	1	1	1	1	2	1	2	1	1	2	1	0	1	1	1	1	1	1	1	1	1	1	1	1	1	1	1	1	2	1
WP_001249267.1	WP_001249267.1	endonuclease MutS2	2	2	2	1	2	2	2	1	1	1	1	1	1	0	1	1	0	2	1	2	1	1	1	1	1	1	0	0	0	1	1	1	1	1	1	1	1	0	1	1	0	2	1	2	1	1	1
WP_001250038.1	WP_001250038.1	50S ribosomal protein L13	8	8	8	1	8	8	8	7	8	7	8	7	8	8	7	7	7	7	6	8	8	7	5	6	7	8	8	7	4	8	8	7	8	7	8	7	8	8	7	7	7	7	6	8	8	7	5
WP_001250339.1	WP_001250339.1	Mur ligase family protein	7	7	7	1	7	7	7	4	1	4	3	6	3	6	6	6	7	5	5	7	6	7	6	6	7	5	6	5	4	5	2	4	1	4	3	6	3	6	6	6	7	5	5	7	6	7	6
WP_001251219.1	WP_001251219.1	glucosamine-6-phosphate isomerase	11	11	11	1	11	11	11	10	10	10	10	10	10	8	10	11	9	9	10	9	8	9	6	10	9	9	11	8	9	6	6	10	10	10	10	10	10	8	10	11	9	9	10	9	8	9	6
WP_001251935.1	WP_001251935.1	hypothetical protein	3	3	3	1	3	3	3	3	3	3	3	3	3	3	3	3	3	3	3	3	3	3	3	3	3	3	2	3	3	3	3	3	3	3	3	3	3	3	3	3	3	3	3	3	3	3	3
WP_001252534.1	WP_001252534.1	bifunctional N-acetylglucosamine-1-phosphate uridyltransferase	1	1	1	1	1	1	1	1	1	1	1	1	1	1	1	1	1	1	1	1	1	1	1	0	1	0	0	1	0	1	0	1	1	1	1	1	1	1	1	1	1	1	1	1	1	1	1
WP_001253292.1	WP_001253292.1	carbohydrate kinase	3	3	3	1	3	3	3	3	3	3	3	2	3	2	2	2	1	1	2	3	1	2	1	2	2	1	0	2	3	1	2	3	3	3	3	2	3	2	2	2	1	1	2	3	1	2	1
WP_001255453.1	WP_001255453.1	threonine synthase	5	5	5	1	5	5	5	4	4	5	5	5	4	4	4	4	2	1	1	5	5	5	5	5	5	5	5	5	3	2	0	4	4	5	5	5	4	4	4	4	2	1	1	5	5	5	5
WP_001260089.1	WP_001260089.1	triose-phosphate isomerase	13	13	13	1	13	13	13	12	12	11	11	12	12	11	13	13	9	10	11	9	8	7	11	9	9	12	12	11	9	9	10	12	12	11	11	12	12	11	13	13	9	10	11	9	8	7	11
WP_001261460.1	WP_001261460.1	30S ribosomal protein S6	5	5	5	1	5	5	5	5	5	5	5	5	4	4	4	5	4	4	4	5	5	5	5	5	5	4	4	5	4	4	4	5	5	5	5	5	4	4	4	5	4	4	4	5	5	5	5
WP_001266540.1	WP_001266540.1	PTS fructose transporter subunit IIC	8	8	8	1	8	8	8	6	7	8	8	7	8	7	8	8	7	7	8	6	5	4	5	7	6	5	7	8	7	7	6	6	7	8	8	7	8	7	8	8	7	7	8	6	5	4	5
WP_001269643.1	WP_001269643.1	pur operon repressor	3	3	3	1	3	3	3	3	3	3	3	3	3	3	3	3	3	3	3	3	3	3	3	3	3	3	3	3	3	3	3	3	3	3	3	3	3	3	3	3	3	3	3	3	3	3	3
WP_001270861.1	WP_001270861.1	glutamate-1-semialdehyde 2,1-aminomutase	9	9	9	1	9	9	9	8	9	9	9	8	8	9	9	9	6	8	6	8	9	9	9	9	9	8	9	9	8	6	7	8	9	9	9	8	8	9	9	9	6	8	6	8	9	9	9
WP_001273085.1	WP_001273085.1	50S ribosomal protein L10	7	7	7	1	7	7	7	6	6	6	6	6	6	6	6	7	6	7	6	7	6	6	5	7	4	7	5	6	6	4	6	6	6	6	6	6	6	6	6	7	6	7	6	7	6	6	5
WP_001273587.1	WP_001273587.1	50S ribosomal protein L7/L12	7	7	7	1	7	7	7	7	7	7	7	7	7	7	7	7	7	7	7	7	7	7	7	7	7	7	7	7	7	7	6	7	7	7	7	7	7	7	7	7	7	7	7	7	7	7	7
WP_001274017.1	WP_001274017.1	30S ribosomal protein S20	3	3	3	1	3	3	3	2	3	3	3	3	3	3	3	3	2	2	2	3	2	2	3	2	2	2	3	3	2	2	2	2	3	3	3	3	3	3	3	3	2	2	2	3	2	2	3
WP_001279341.1	WP_001279341.1	PDZ domain-containing protein	10	10	10	1	10	10	10	9	9	9	10	10	10	10	10	9	8	10	8	10	8	7	8	9	9	8	9	8	8	7	8	9	9	9	10	10	10	10	10	9	8	10	8	10	8	7	8
WP_001280006.1	WP_001280006.1	ribosome-recycling factor	9	9	9	1	9	9	9	8	8	8	8	8	9	7	9	9	7	7	6	8	5	6	6	6	6	7	9	6	5	5	5	8	8	8	8	8	9	7	9	9	7	7	6	8	5	6	6
WP_001280132.1	WP_001280132.1	ribosome biogenesis GTPase YqeH	3	3	3	1	3	3	3	0	0	1	1	1	1	1	2	1	2	1	1	3	3	3	3	3	3	2	2	2	3	1	3	0	0	1	1	1	1	1	2	1	2	1	1	3	3	3	3
WP_001283055.1	WP_001283055.1	RNA polymerase sigma factor SigA	9	9	9	1	9	9	9	6	8	8	7	8	7	7	8	8	5	4	4	8	7	9	7	7	7	4	6	7	5	5	5	6	8	8	7	8	7	7	8	8	5	4	4	8	7	9	7
WP_001283444.1	WP_001283444.1	MarR family transcriptional regulator	4	4	4	1	4	4	4	3	3	4	4	2	4	2	4	3	3	3	4	4	4	4	4	4	4	4	3	3	3	3	3	3	3	4	4	2	4	2	4	3	3	3	4	4	4	4	4
WP_001283612.1	WP_001283612.1	redox-sensing transcriptional repressor Rex	5	5	5	1	5	5	5	3	2	4	3	3	2	1	3	3	1	2	1	5	4	5	5	5	4	3	2	3	1	1	1	3	2	4	3	3	2	1	3	3	1	2	1	5	4	5	5
WP_001283784.1	WP_001283784.1	glutamate--tRNA ligase	9	9	9	1	9	9	9	5	8	9	8	8	8	7	8	7	3	4	5	7	5	5	7	6	7	6	6	4	2	2	3	5	8	9	8	8	8	7	8	7	3	4	5	7	5	5	7
WP_001283973.1	WP_001283973.1	carbohydrate kinase	1	1	1	1	1	1	1	0	0	0	0	0	0	0	0	0	0	0	0	0	0	0	1	0	0	0	0	0	0	0	0	0	0	0	0	0	0	0	0	0	0	0	0	0	0	0	1
WP_001286320.1	WP_001286320.1	cell division regulator GpsB	3	3	3	1	3	3	3	2	2	3	2	3	3	1	3	3	1	1	1	1	0	1	1	2	1	1	2	2	1	0	1	2	2	3	2	3	3	1	3	3	1	1	1	1	0	1	1
WP_001288196.1	WP_001288196.1	lysine--tRNA ligase	19	19	19	1	19	19	19	13	13	19	15	17	18	15	18	18	14	14	14	15	14	16	15	16	16	11	14	16	15	12	12	13	13	19	15	17	18	15	18	18	14	14	14	15	14	16	15
WP_001288302.1	WP_001288302.1	transcription termination/antitermination protein NusG	6	6	6	1	6	6	6	5	4	6	5	6	6	4	4	4	4	3	4	6	4	5	6	6	6	4	2	3	2	3	2	5	4	6	5	6	6	4	4	4	4	3	4	6	4	5	6
WP_001289711.1	WP_001289711.1	hypothetical N-acetyltransferase protein	8	8	8	1	8	8	8	6	6	5	6	8	7	5	6	6	2	5	4	5	5	4	6	6	7	3	5	5	3	2	3	6	6	5	6	8	7	5	6	6	2	5	4	5	5	4	6
WP_001290430.1	WP_001290430.1	chromosomal replication initiator protein DnaA	8	8	8	1	8	8	8	4	6	6	6	5	4	5	8	6	5	6	5	8	8	7	7	7	7	6	5	6	3	4	3	4	6	6	6	5	4	5	8	6	5	6	5	8	8	7	7
WP_001293307.1	WP_001293307.1	GntR family transcriptional regulator	1	1	1	1	1	1	1	0	1	1	1	1	1	0	1	1	0	0	0	1	1	1	1	1	1	1	1	1	0	0	0	0	1	1	1	1	1	0	1	1	0	0	0	1	1	1	1
WP_001548498.1	WP_001548498.1	YggS family pyridoxal phosphate-dependent enzyme	4	4	4	1	4	4	4	3	3	4	3	4	4	2	4	3	1	1	1	3	3	4	3	4	3	3	4	4	2	2	1	3	3	4	3	4	4	2	4	3	1	1	1	3	3	4	3
WP_001557601.1	WP_001557601.1	HIRAN-domain-containing restriction endonuclease	9	9	9	1	9	9	9	6	4	6	6	6	7	6	8	6	4	5	6	9	9	8	8	9	8	7	9	7	4	4	5	6	4	6	6	6	7	6	8	6	4	5	6	9	9	8	8
WP_001574556.1	WP_001574556.1	thermonuclease	5	5	5	1	5	5	5	4	4	4	4	4	4	0	0	0	3	3	3	3	3	3	3	3	3	0	3	1	5	3	3	4	4	4	4	4	4	0	0	0	3	3	3	3	3	3	3
WP_001574560.1	WP_001574560.1	DUF5067 domain-containing protein	3	3	3	1	3	3	3	3	3	3	3	3	3	3	3	3	3	3	3	3	2	3	3	3	3	2	3	3	3	3	3	3	3	3	3	3	3	3	3	3	3	3	3	3	2	3	3
WP_001789359.1	WP_001789359.1	S4 domain-containing protein YaaA	1	1	1	1	1	1	1	1	1	1	1	1	1	1	0	0	0	0	0	1	1	1	1	1	1	0	1	0	0	0	0	1	1	1	1	1	1	1	0	0	0	0	0	1	1	1	1
WP_001789631.1	WP_001789631.1	YwpF protein	2	2	2	1	2	2	2	1	0	0	1	0	0	2	2	2	0	0	1	2	1	2	2	2	2	2	2	1	1	0	1	1	0	0	1	0	0	2	2	2	0	0	1	2	1	2	2
WP_001790547.1	WP_001790547.1	30S ribosomal protein S9	4	4	4	1	4	4	4	3	3	4	4	4	4	3	3	4	3	3	2	3	3	4	4	3	3	4	3	2	3	2	2	3	3	4	4	4	4	3	3	4	3	3	2	3	3	4	4
WP_001791219.1	WP_001791219.1	translation initiation factor IF-3	5	5	5	1	5	5	5	4	4	5	4	5	5	3	5	4	2	4	2	3	2	3	3	3	2	3	3	3	2	2	2	4	4	5	4	5	5	3	5	4	2	4	2	3	2	3	3
WP_001791353.1	WP_001791353.1	putative heat induced stress protein	8	8	8	1	8	8	8	8	8	8	8	7	7	6	8	7	4	3	7	6	6	6	5	7	6	6	7	8	2	2	2	8	8	8	8	7	7	6	8	7	4	3	7	6	6	6	5
WP_001791588.1	WP_001791588.1	sucrose-6-phosphate hydrolase	6	6	6	1	6	6	6	3	4	6	4	5	4	2	3	3	2	2	1	5	5	5	5	5	5	3	4	3	2	3	2	3	4	6	4	5	4	2	3	3	2	2	1	5	5	5	5
WP_001792529.1	WP_001792529.1	LytR-Cps2A-Psr (LCP) family transcriptional regulator	4	4	4	1	4	4	4	4	3	4	4	3	3	4	4	3	4	4	4	4	3	3	4	2	4	4	4	4	4	4	2	4	3	4	4	3	3	4	4	3	4	4	4	4	3	3	4
WP_001793786.1	WP_001793786.1	propionate CoA-transferase - FadX	8	8	8	1	8	8	8	5	7	6	6	7	6	0	6	4	0	0	0	6	5	5	7	5	4	2	6	5	0	0	0	5	7	6	6	7	6	0	6	4	0	0	0	6	5	5	7
WP_001793882.1	WP_001793882.1	phospho-sugar mutase	3	3	3	1	3	3	3	1	2	2	2	2	2	1	1	2	1	0	0	3	3	3	2	2	3	2	2	3	0	0	0	1	2	2	2	2	2	1	1	2	1	0	0	3	3	3	2
WP_001793983.1	WP_001793983.1	aminopeptidase PepS	6	6	6	1	6	6	6	3	3	4	3	4	5	2	5	4	1	1	2	2	3	3	3	2	3	3	3	4	0	0	1	3	3	4	3	4	5	2	5	4	1	1	2	2	3	3	3
WP_001794472.1	WP_001794472.1	quinone oxidoreductase	7	7	7	1	7	7	7	6	6	6	6	5	5	6	7	7	7	5	6	6	6	6	6	6	6	5	6	6	4	5	4	6	6	6	6	5	5	6	7	7	7	5	6	6	6	6	6
WP_001794939.1	WP_001794939.1	transcriptional regulator	1	1	1	1	1	1	1	1	1	1	1	1	1	1	1	1	1	1	1	1	1	1	1	1	1	1	1	1	1	1	1	1	1	1	1	1	1	1	1	1	1	1	1	1	1	1	1
WP_001801513.1	WP_001801513.1	anti-sigma B factor RsbW	4	4	4	1	4	4	4	3	3	3	3	3	2	4	4	4	2	1	2	3	4	4	3	4	4	3	4	3	1	2	2	3	3	3	3	3	2	4	4	4	2	1	2	3	4	4	3
WP_001805237.1	WP_001805237.1	serine acetyltransferase	1	1	1	1	1	1	1	1	1	1	1	1	1	0	1	1	1	0	0	1	1	1	1	1	1	1	1	1	1	0	0	1	1	1	1	1	1	0	1	1	1	0	0	1	1	1	1
WP_001819727.1	WP_001819727.1	DNA-directed RNA polymerase subunit beta	37	37	37	1	37	37	37	28	23	31	29	30	27	26	33	33	29	26	30	34	30	32	32	31	31	30	29	30	31	31	29	28	23	31	29	30	27	26	33	33	29	26	30	34	30	32	32
WP_001826700.1	WP_001826700.1	ABC transporter substrate-binding protein	3	3	3	1	3	3	3	1	1	2	1	2	1	1	1	1	1	2	1	3	1	2	2	2	1	1	3	2	2	2	2	1	1	2	1	2	1	1	1	1	1	2	1	3	1	2	2
WP_001827022.1	WP_001827022.1	zinc metallopeptidase	2	2	2	1	2	2	2	2	2	2	2	2	2	0	2	1	2	1	1	2	1	1	2	1	2	0	1	2	1	1	0	2	2	2	2	2	2	0	2	1	2	1	1	2	1	1	2
WP_011447037.1	WP_011447037.1	single-strand DNA-binding protein	1	1	1	1	1	1	1	0	0	0	1	0	0	0	0	0	1	1	1	0	0	0	0	0	0	0	0	0	1	1	1	0	0	0	1	0	0	0	0	0	1	1	1	0	0	0	0
WP_029051775.1	WP_029051775.1	extracellular matrix-binding protein Ebh	7	7	7	1	7	7	7	2	1	3	1	1	3	1	3	5	2	3	0	4	5	5	3	1	4	3	2	4	0	2	2	2	1	3	1	1	3	1	3	5	2	3	0	4	5	5	3
WP_031873448.1	WP_031873448.1	nodulation efficiency protein NfeD/serine protease - membrane anchored ClpP	3	3	3	1	3	3	3	2	3	3	3	3	2	1	2	1	1	1	2	3	2	2	2	2	3	2	3	3	2	0	1	2	3	3	3	3	2	1	2	1	1	1	2	3	2	2	2
WP_031910419.1	WP_031910419.1	excinuclease ABC subunit B	1	1	1	1	1	1	1	0	1	1	1	1	1	0	0	0	0	0	0	1	1	1	1	1	1	0	0	1	0	0	0	0	1	1	1	1	1	0	0	0	0	0	0	1	1	1	1
WP_038413132.1	WP_038413132.1	fibronectin-binding protein A (FnbA)	8	8	3	1	8	8	3	5	2	3	5	7	6	2	5	4	5	8	8	4	1	1	3	2	2	3	4	5	4	4	3	5	2	3	5	7	6	2	5	4	5	8	8	4	1	1	3
WP_038413163.1	WP_038413163.1	collagen adhesin	4	4	4	1	4	4	4	4	4	4	4	4	2	4	4	4	4	3	4	3	2	3	3	4	3	2	3	4	2	4	4	4	4	4	4	4	2	4	4	4	4	3	4	3	2	3	3
WP_042907377.1	WP_042907377.1	DNA translocase FtsK	1	1	1	1	1	1	1	0	0	0	0	0	0	0	0	0	0	1	0	0	1	1	1	1	1	1	0	0	1	0	0	0	0	0	0	0	0	0	0	0	0	1	0	0	1	1	1
WP_073392721.1	WP_073392721.1	tetratricopeptide repeat protein	2	2	2	1	2	2	2	0	1	2	1	1	1	1	1	1	1	1	0	1	1	1	1	2	1	1	2	1	1	1	1	0	1	2	1	1	1	1	1	1	1	1	0	1	1	1	1
WP_076050774.1	WP_076050774.1	teichoic acid ribitol-phosphate polymerase TarK	9	9	7	1	9	9	7	8	7	9	8	8	8	6	7	7	6	5	5	7	7	6	6	8	9	3	6	5	3	4	3	8	7	9	8	8	8	6	7	7	6	5	5	7	7	6	6
WP_077670278.1	WP_077670278.1	clumping factor A (ClfA)	14	14	14	1	14	14	14	13	12	10	12	11	12	10	13	12	13	9	11	9	8	8	13	11	10	14	13	13	14	13	13	13	12	10	12	11	12	10	13	12	13	9	11	9	8	8	13
WP_077670282.1	WP_077670282.1	nickel ABC transporter substrate-binding protein	3	3	3	1	3	3	3	0	1	0	0	0	0	2	1	2	2	2	3	0	0	0	0	0	0	0	1	1	0	0	0	0	1	0	0	0	0	2	1	2	2	2	3	0	0	0	0
WP_077670283.1	WP_077670283.1	MSCRAMM family adhesin SdrE, partial	21	15	15	1	21	15	15	20	15	14	20	19	16	15	18	18	18	17	19	14	7	7	9	8	5	16	15	19	18	16	17	15	12	10	15	14	13	11	14	14	14	13	14	11	6	5	7
WP_077670284.1	WP_077670284.1	MSCRAMM family adhesin SdrC	17	13	13	1	17	13	13	11	5	6	12	13	10	11	12	13	15	15	16	5	2	1	3	1	1	6	7	6	15	15	15	7	3	2	8	9	8	7	9	10	12	13	13	2	1	0	1
[truncated: 176 more columns]
