# Supplementary material for: Growth Mode and Physiological State of Cells Prior to Biofilm Formation Affect Immune Evasion and Persistence of Staphylococcus aureus
Source: Microorganisms. 2020 Jan 12;8(1):106. doi: 10.3390/microorganisms8010106 (PMC7023439; doi:10.3390/microorganisms8010106)
Supplement: Supplementary file 1 [file microorganisms-08-00106-s001.zip › Table_S3.xlsx]

## Sheet: Growt mode-specific
Table S3. List of proteins specific to planktonic (cells in red) and biofilm (cells in blue) growth mode. X, protein in question was identified at indicated time point.
Accession	Protein name	PL96h	PL78h	PL26h	PL8h
WP_000066056.1	Argininosuccinate lyase - AsL	X	X
WP_000072622.1	Restriction endonuclease subunit S	X
WP_000080570.1	Hypothetical protein	X	X
WP_000211554.1	DUF2309 domain-containing protein	X	X	X	X
WP_000347896.1	TIGR00159 family protein	X	X
WP_000365352.1	HAD family hydrolase	X	X
WP_000567025.1	Tetratricopeptide repeat protein		X	X	X
WP_000602938.1	Molybdopterin-guanine dinucleotide biosynthesis protein B	X	X
WP_000606550.1	Sensor histidine kinase	X
WP_000633068.1	Magnesium transporter CorA family protein	X	X
WP_000648617.1	Uridine kinase	X	X
WP_000688492.1	DNA-binding response regulator	X	X
WP_000886472.1	Hypothetical membrane protein	X	X
WP_001031977.1	LytR family transcriptional regulator			X
WP_001081643.1	DHH family phosphoesterase		X
WP_001106715.1	Glycosyl transferase family 1	X	X
WP_001143497.1	Iron-sulfur cluster assembly accessory protein	X
WP_001241200.1	Glycosyl transferase	X	X
WP_042907377.1	DNA translocase FtsK	X	X
Accession	Protein name	SDBF_24h	SDBF_6h	EDBF_24h	EDBF_6h
WP_000051210.1	Hypothetical protein	X	X
WP_000390575.1	Metal-sulfur cluster assembly factor	X	X	X
WP_000477931.1	ABC transporter permease	X	X	X	X
WP_001008553.1	6,7-dimethyl-8-ribityllumazine synthase	X	X
WP_001223008.1	MBL fold metallo-hydrolase	X	X
WP_001234988.1	RNA-binding S4 domain-containing protein	X	X
