# Supplementary material for: Growth Mode and Physiological State of Cells Prior to Biofilm Formation Affect Immune Evasion and Persistence of Staphylococcus aureus
Source: Microorganisms. 2020 Jan 12;8(1):106. doi: 10.3390/microorganisms8010106 (PMC7023439; doi:10.3390/microorganisms8010106)
Supplement: Supplementary file 1 [file microorganisms-08-00106-s001.zip › Table_S5.xlsx]

## Sheet: Taul3
Table S5. Abundance differences of moonlighters and other predicted nonclassical proteins on planktonic and biofilm surfaces at the indicated time points. Physicochemical features (Mw, pI, GRAVY index) for the identified proteins are shown. NC, non-classical secretion; NP, lacks classical and non-classical sequence motifs. PL, planktonic; BF, biofilm; ED and SD, biofilm formation initiated with e…
Accession	Protein function	Mw	pI	GRAVY	Mode of Secr.	Average LFQ intensity (n ≥ 2)								Fold-changes
						PL8h	PL26h	PL78h	PL96h	EDBF_6h	EDBF_24h	SDBF_6h	SDBF_24h	PL8_PL96	PL96_PL8	ED24_PL26	PL26_ED24	ED24_SD24	SD24_ED24	SD24_PL96	PL96_SD24
WP_000752917.1	CspD family protein	7.01869	4.866	-1.35781	NC	2.26553e+07	3.53757e+07	9.4836e+06	5.08767e+06	3.2799e+07	3.4133e+07	2.05093e+08	5.1662e+08	4.45299	0.224568	0.964872	1.03641	0.0660698	15.1355	101.544	0.00984799
WP_000034716.1	Molecular chaperone DnaK	66.3613	4.385	-0.523279	NC	1.7845e+07	3.43683e+07	9.27577e+07	7.42307e+07	2.68927e+07	3.13027e+07	2.2011e+08	1.42047e+08	0.240399	4.15975	0.9108	1.09794	0.220369	4.53785	1.91358	0.522579
WP_000052781.1	Alkyl hydroperoxide reductase subunit C - AhpC	20.9766	4.6566	-0.331217	NC	1.6757e+07	4.84497e+07	4.24093e+07	4.46453e+07	2.26593e+07	5.72933e+07	1.69327e+08	1.16453e+08	0.375336	2.66428	1.18253	0.845642	0.491985	2.03258	2.60841	0.383375
WP_001005407.1	Hypothetical protein - YfjT	6.30512	4.1677	-0.681132	NC	4.6477e+07	5.38507e+07	1	1	5.78137e+07	2.77163e+07	3.22107e+07	1.04462e+08	4.6477e+07	2.1516e-08	0.514689	1.94292	0.265325	3.76897	1.04462e+08	9.57286e-09
WP_000215236.1	Alkaline shock protein 23	19.1914	4.8445	-0.956805	NC	2.14507e+07	5.88363e+07	3.6444e+07	6.83073e+07	1.86283e+07	7.2093e+07	7.85577e+07	6.08903e+07	0.314032	3.18439	1.22531	0.816117	1.18398	0.844608	0.891417	1.12181
WP_001040568.1	Elongation factor Tu - EfTU	43.1036	4.4846	-0.250508	NP	7.79363e+07	1.02765e+08	1.08957e+08	1.11417e+08	8.78957e+07	9.25337e+07	5.9034e+07	5.97643e+07	0.699499	1.42959	0.900442	1.11057	1.54831	0.645866	0.536401	1.86428
WP_001018928.1	Thioredoxin TrxA	11.4402	4.1448	0.0288462	NP	2.3173e+06	7.6422e+06	4.10143e+06	5.965e+06	3.7306e+06	6.8413e+06	2.52103e+07	5.10933e+07	0.388483	2.57412	0.8952	1.11707	0.133898	7.46837	8.56552	0.116747
WP_000154506.1	3-hydroxyacyl-CoA dehydrogenase - FadB	84.6175	5.9194	-0.23506	NP	336330	4.27977e+06	3.07543e+07	2.89713e+07	150133	1.89897e+06	3.99033e+07	4.79447e+07	0.0116091	86.1396	0.443708	2.25373	0.0396075	25.2478	1.6549	0.604266
WP_001096577.1	50S ribosomal protein L30 - RpmD	6.55367	10.9003	-0.4	NC	4.6445e+06	1.07535e+07	5.9159e+06	5.5576e+06	1.3938e+07	1.01476e+07	2.40627e+07	3.98743e+07	0.835702	1.1966	0.943652	1.05971	0.254489	3.92945	7.17474	0.139378
WP_001232655.1	Pyruvate kinase - PKI	63.1423	4.9476	-0.132821	NP	2.56087e+07	3.52033e+07	2.44787e+07	2.86083e+07	3.2063e+07	4.0041e+07	2.8301e+07	3.7917e+07	0.895147	1.11713	1.13742	0.879182	1.05602	0.946954	1.32538	0.754499
WP_000197096.1	Oligopeptide transport substrate-binding protein - OppA	61.5151	9.7168	-0.638294	NC	2.76777e+06	1.09899e+06	2.206e+06	535017	2.22713e+06	2.88377e+06	2.2292e+07	3.75103e+07	5.17323	0.193303	2.62401	0.381096	0.0768793	13.0074	70.1106	0.0142632
WP_000897132.1	ATPase ClpC	91.0373	5.4686	-0.464548	NP	4.1904e+06	6.71447e+06	1.4174e+07	1.4337e+07	5.9359e+06	7.62097e+06	3.8333e+07	37080000	0.292279	3.42139	1.13501	0.881052	0.205528	4.86552	2.58632	0.38665
WP_000142189.1	Glutaryl-CoA dehydrogenase - FadD	44.729	5.175	-0.168983	NP	958453	3.6919e+06	1.48877e+07	1.09056e+07	1373910	2.16367e+06	2.52137e+07	3.55697e+07	0.0878866	11.3783	0.586058	1.70632	0.060829	16.4395	3.26161	0.306597
WP_000008061.1	Hypothetical protein	5.63714	4.7868	-1.84375	NC	1	1.54693e+06	384920	1	1.14136e+06	1.28859e+06	1.59537e+07	3.22533e+07	1	1	0.832994	1.20049	0.039952	25.03	3.22533e+07	3.10045e-08
WP_001121760.1	Enolase - ENO	47.1169	4.2796	-0.200461	NP	2.31223e+07	5.25053e+07	3.55093e+07	2.8449e+07	2.86477e+07	6.32143e+07	4.11367e+07	3.1747e+07	0.812764	1.23037	1.20396	0.830592	1.99119	0.502212	1.11593	0.896116
WP_000240651.1	Molecular chaperone - GroEL	57.6143	4.2854	-0.162454	NP	4.65277e+06	1.2721e+07	1.7286e+07	1.9297e+07	6.1863e+06	1.2136e+07	2.94687e+07	2.49997e+07	0.241113	4.14742	0.954013	1.0482	0.485446	2.05996	1.29552	0.77189
WP_000670755.1	FAA hydrolase family protein	33.1414	4.6031	-0.370667	NC	3.92213e+06	1.1052e+07	1.98803e+07	3.02057e+07	4.94253e+06	9.54683e+06	1.56857e+07	2.11587e+07	0.129848	7.70134	0.863808	1.15766	0.451202	2.2163	0.700487	1.42758
WP_001051856.1	Ytxh domain-containing protein - RpmD	15.7346	9.4664	-1.15	NC	2.27063e+06	4.90873e+06	6.3087e+06	9.9862e+06	2.89757e+06	5.34043e+06	1.73027e+07	2.0917e+07	0.227377	4.39798	1.08795	0.919164	0.255315	3.91672	2.09459	0.47742
WP_000035325.1	pyruvate dehydrogenase E1 component subunit alpha	41.4126	4.6274	-0.490811	NP	9.29463e+06	1.47307e+07	1.83673e+07	2.3752e+07	9.36517e+06	1.6691e+07	1.58797e+07	1.8974e+07	0.39132	2.55545	1.13308	0.882551	0.879677	1.13678	0.798838	1.25182
WP_000279414.1	Glyceraldehyde-3-phosphate dehydrogenase 1 - GaPDH	36.2809	4.6495	-0.218155	NP	2.66903e+07	4.0738e+07	1.42343e+07	1	2.6674e+07	7.02837e+07	2.54563e+07	1.84507e+07	2.34299	0.426805	1.72526	0.579623	3.80928	0.262517	1.61968	0.617407
WP_000383814.1	DUF948 domain-containing protein	18.0023	7.3565	-0.220245	NC	1.68127e+07	1.86657e+07	3.1442e+07	3.29173e+07	1.60907e+07	1.62283e+07	2.02583e+07	1.8037e+07	0.510754	1.95789	0.869422	1.15019	0.899725	1.11145	0.547948	1.82499
WP_001251935.1	Hypothetical protein	10.0063	6.4663	-0.768605	NC	2.39523e+06	9.0225e+06	9.98777e+06	1.81847e+07	5.03837e+06	5.9566e+06	1.15334e+07	1.7259e+07	0.131717	7.59202	0.660194	1.51471	0.34513	2.89746	0.949096	1.05363
WP_000437472.1	Phosphocarrier protein Hpr	9.49572	4.2676	-0.181818	NC	863060	2.9263e+06	1.68007e+06	1.75123e+06	2.68573e+06	5.03857e+06	1.12745e+07	1.67053e+07	0.49283	2.0291	1.72182	0.58078	0.301614	3.31549	9.53918	0.104831
WP_000481438.1	Transketolase	72.3008	4.6804	-0.345468	NC	5.16417e+06	1.48393e+07	7.93787e+06	8.88713e+06	6.7828e+06	1.51333e+07	1.5088e+07	1.61217e+07	0.581084	1.72092	1.01981	0.980573	0.938695	1.06531	1.81405	0.551254
WP_000264071.1	IMP dehydrogenase	52.8506	5.6852	-0.172541	NP	1.40397e+07	1.81493e+07	1.97617e+07	2.21357e+07	7.7897e+06	1.52665e+07	1.03633e+07	1.59827e+07	0.634255	1.57665	0.84116	1.18883	0.955191	1.04691	0.722032	1.38498
WP_001791353.1	Putative heat induced stress protein	15.0508	4.5227	-0.477037	NC	648090	3181600	1.61433e+06	1.7861e+06	1.1969e+06	2.9658e+06	7.699e+06	1.5177e+07	0.362852	2.75594	0.932172	1.07276	0.195414	5.11734	8.49728	0.117685
WP_000068176.1	Pyruvate dehydrogenase E1 component subunit beta	35.2461	4.3644	-0.0467692	NP	1.29287e+07	1.7528e+07	1.88253e+07	2.12273e+07	1.3701e+07	2.04253e+07	1.6379e+07	1.48207e+07	0.609058	1.64188	1.1653	0.85815	1.37817	0.725602	0.698188	1.43228
WP_000729731.1	Aconitate hydratase - AcnA	98.9257	4.6259	-0.273252	NC	784170	2.9628e+06	7.71983e+06	8.21917e+06	1.0738e+06	3.5713e+06	1.43543e+07	1.36867e+07	0.0954075	10.4814	1.20538	0.829614	0.260933	3.8324	1.66521	0.600524
WP_000809131.1	Cold-shock protein CspA	7.32112	4.2259	-0.369697	NC	6.22663e+06	1.01004e+07	1.7186e+06	904700	1.28793e+07	1.8431e+07	1.19323e+07	1.35873e+07	6.88254	0.145295	1.82479	0.54801	1.35648	0.7372	15.0186	0.0665841
WP_001074749.1	Phosphoglycerate kinase - PGI	42.6018	4.9612	-0.126263	NP	1.29983e+07	1.94037e+07	5.4479e+06	8.37037e+06	2.35397e+07	3.16683e+07	1.73467e+07	1.33133e+07	1.5529	0.643957	1.63208	0.612715	2.37869	0.420399	1.59053	0.628721
WP_000268754.1	30S ribosomal protein S16- RpsP	10.2349	10.6196	-0.608791	NC	3.00137e+06	7.04367e+06	2720700	3.63443e+06	4.98387e+06	9.15153e+06	1.30107e+07	1.2708e+07	0.825814	1.21093	1.29926	0.769671	0.72014	1.38862	3.49656	0.285996
WP_001273587.1	50S ribosomal protein L7/L12	12.7416	4.3237	-0.0688525	NP	1.06338e+07	2.23343e+07	5.09107e+06	4.75357e+06	1.61923e+07	3.53673e+07	1.34317e+07	1.2535e+07	2.23702	0.447024	1.58354	0.631496	2.82149	0.354423	2.63697	0.379224
WP_001154633.1	Acetyl-CoA C-acyltransferase - FadA	41.8787	4.8081	-0.0246193	NP	1	894097	6.51563e+06	4.62127e+06	1	572690	9.31773e+06	1.221e+07	2.16391e-07	4.62127e+06	0.640524	1.56122	0.0469035	21.3204	2.64213	0.378483
WP_000492114.1	UPF0365 family protein	35.1815	5.6753	0.128267	NC	9.87837e+06	9.98753e+06	1.31563e+07	1.12883e+07	9.57383e+06	7.58087e+06	1.2104e+07	1.18267e+07	0.875095	1.14273	0.759033	1.31747	0.640998	1.56007	1.04769	0.954481
WP_000267034.1	Hypothetical protein	6.56475	7.9793	0.445614	NC	1.48573e+07	1	7.28263e+06	4.88945e+06	1.63407e+07	8.58723e+06	8.65263e+06	1.02806e+07	3.03865	0.329093	8.58723e+06	1.16452e-07	0.835283	1.1972	2.10262	0.475598
WP_000542274.1	50S ribosomal protein L17	13.7477	10.4526	-0.622131	NP	1.8798e+06	3.80113e+06	1.18117e+06	1.22953e+06	4.25673e+06	5.46573e+06	1.00843e+07	9.7461e+06	1.52887	0.654077	1.43792	0.695448	0.560812	1.78313	7.92667	0.126156
WP_001130051.1	Malate:quinone oxidoreductase - MQO	55.9989	6.5127	-0.430924	NP	1.14363e+07	7.18127e+06	1.37217e+07	1.14811e+07	1.27653e+07	9.6448e+06	7.851e+06	8.9423e+06	0.996101	1.00391	1.34305	0.744574	1.07856	0.927163	0.778871	1.28391
WP_000182842.1	Thioredoxin family protein	21.9158	4.9584	-0.626738	NC	916267	2.39893e+06	1.34841e+06	2.51547e+06	1.12279e+06	3.0006e+06	7.5053e+06	8.85137e+06	0.364253	2.74534	1.25081	0.799485	0.338998	2.94987	3.51878	0.28419
WP_000069298.1	Elastin-binding protein EbpS	53.1	6.3356	-1.51687	NC	5.96303e+06	5.73897e+06	4.17003e+06	5.66777e+06	5.33257e+06	4.66747e+06	5.8109e+06	8.46e+06	1.0521	0.950484	0.813294	1.22957	0.55171	1.81255	1.49265	0.669949
WP_000127572.1	Trigger factor - TF	48.595	4.0562	-0.643187	NP	4.19083e+06	8550800	2.23117e+06	2.77177e+06	5.21313e+06	10720000	7.49097e+06	8398300	1.51197	0.661388	1.25368	0.797649	1.27645	0.783424	3.02994	0.330039
WP_000089857.1	Catalase	58.3779	5.299	-0.832475	NC	1.19637e+06	2.13003e+06	6.4268e+06	5.73013e+06	697517	2.0511e+06	9.307e+06	7.96377e+06	0.208785	4.78961	0.962943	1.03848	0.257554	3.88268	1.3898	0.719526
WP_001131841.1	Fructose-bisphosphate aldolase - FBA	30.8361	4.7485	-0.228322	NP	4.0535e+06	1.119e+07	3.85177e+06	5.3307e+06	7.1875e+06	1.72657e+07	7.9191e+06	7.9145e+06	0.760407	1.31509	1.54296	0.648107	2.18152	0.458395	1.4847	0.673536
WP_000032836.1	Quinol oxidase subunit 2	41.7771	9.0029	-0.337158	NC	3.90187e+06	1.22606e+06	1.05079e+07	5.59907e+06	4.50573e+06	1.02181e+06	3.47283e+06	7.74557e+06	0.696878	1.43497	0.83341	1.19989	0.131922	7.58022	1.38337	0.722874
WP_000277602.1	Universal stress protein - Usp	15.2257	10.2721	-0.394891	NP	1.99763e+06	4.5464e+06	3.67123e+06	4.1933e+06	2.63803e+06	4.84383e+06	8.5578e+06	7.67207e+06	0.476387	2.09913	1.06542	0.938595	0.63136	1.58388	1.8296	0.546567
WP_000124353.1	30S ribosomal protein S19	10.6152	10.6984	-0.752174	NP	1.13336e+06	2.32991e+06	578233	941040	2.66013e+06	3.70323e+06	6.84383e+06	7.1753e+06	1.20437	0.830307	1.58943	0.629157	0.516109	1.93758	7.62486	0.13115
WP_000353950.1	ClpATPAse - ClpB	98.2894	4.6833	-0.488608	NP	634517	1.02836e+06	5.4464e+06	4.8218e+06	684483	1.76763e+06	6.8705e+06	7.10507e+06	0.131593	7.59917	1.71888	0.581774	0.248785	4.01954	1.47353	0.678642
WP_000930503.1	Alkyl hydroperoxide reductase subunit F - AhpF	54.6928	4.4383	-0.121499	NP	1.8563e+06	4.65797e+06	4.10847e+06	8.76047e+06	2.92953e+06	4.90923e+06	9.26297e+06	7.01153e+06	0.211895	4.71932	1.05394	0.948818	0.700165	1.42823	0.800361	1.24944
WP_001008414.1	Long-chain fatty acid--CoA ligase - FadE	56.1782	5.0935	-0.197605	NP	332025	862493	3.0536e+06	4.9258e+06	581105	479110	4.7382e+06	6.95163e+06	0.0674053	14.8356	0.555494	1.8002	0.0689205	14.5095	1.41127	0.708582
WP_000939529.1	thioredoxin-dependent thiol peroxidase	17.2458	5.3358	-0.452318	NP	396537	1.80967e+06	4.2808e+06	4.3343e+06	535183	1.36333e+06	5.33063e+06	6.654e+06	0.0914881	10.9304	0.753362	1.32738	0.204889	4.88068	1.5352	0.651383
WP_000134963.1	Thioredoxin reductase TrxB	33.6161	5.004	-0.218006	NP	1.70967e+06	5.12513e+06	3.44927e+06	6.17343e+06	2.06913e+06	4.60183e+06	8.30353e+06	6.56873e+06	0.276939	3.6109	0.897895	1.11372	0.700566	1.42742	1.06403	0.939821
WP_000411087.1	D-alanine aminotransferase	31.9219	4.6811	-0.319858	NP	4.1479e+06	6.4253e+06	9.3459e+06	1.07227e+07	3.9548e+06	4.93847e+06	6.3733e+06	6.3905e+06	0.386835	2.58508	0.768597	1.30107	0.772783	1.29403	0.59598	1.67791
WP_001180212.1	NADP-dependent oxidoreductase	36.3315	4.9694	-0.122523	NP	577037	2.77003e+06	9.33957e+06	1.03915e+07	966080	1.93687e+06	1.14697e+07	6.0391e+06	0.0555295	18.0084	0.699221	1.43016	0.320721	3.11797	0.581156	1.72071
WP_001218603.1	Aerobic glycerol-3-phosphate dehydrogenase	62.4039	6.7871	-0.494255	NC	5.95917e+06	5.65207e+06	1.19897e+07	1.4559e+07	3.44497e+06	4.51873e+06	5.37737e+06	5.62783e+06	0.409312	2.44313	0.799483	1.25081	0.802926	1.24544	0.386554	2.58696
WP_000027924.1	Asp-trna(Asn)/Glu-trna(Gln) amidotransferase subunit A	52.7928	4.764	-0.239588	NC	6.68723e+06	7.504e+06	9.37637e+06	8.9411e+06	6.31637e+06	7.06777e+06	5.44953e+06	5.45087e+06	0.747921	1.33704	0.941867	1.06172	1.29663	0.771229	0.609642	1.64031
WP_001085792.1	50S ribosomal protein L11	14.8743	9.6017	-0.170714	NP	1.23103e+06	2.59867e+06	2.07677e+06	1.97643e+06	1.92553e+06	4.2403e+06	3.34783e+06	5.34993e+06	0.622856	1.60551	1.63172	0.61285	0.792589	1.26169	2.70686	0.369431
WP_000265408.1	Dipeptidase - PepV	52.7942	4.3476	-0.403838	NP	1.09152e+06	3.5082e+06	2.32323e+06	2.52097e+06	1.59733e+06	3.78553e+06	5.17367e+06	5.20107e+06	0.432977	2.30959	1.07905	0.926739	0.727838	1.37393	2.06312	0.484702
WP_000182215.1	Nucleotide exchange factor - GrpE	24.0084	4.1417	-1.03413	NC	321530	1.48641e+06	1.94193e+06	1.41283e+06	791523	1.49857e+06	4.5389e+06	5.17047e+06	0.227578	4.39409	1.00818	0.991886	0.289832	3.45027	3.65964	0.273251
WP_000193955.1	Hypothetical protein	43.4911	10.3419	-1.24369	NC	2.89807e+06	4.30087e+06	2.72257e+06	4.66227e+06	2.831e+06	4199300	6.22383e+06	5.15453e+06	0.6216	1.60875	0.976385	1.02419	0.814681	1.22747	1.10559	0.904498
WP_001049165.1	Clp protease proteolytic subunit - ClpP	21.5136	4.8965	-0.188205	NP	1.3662e+06	2.6656e+06	3.5135e+06	3.33267e+06	1.26841e+06	2.91977e+06	6.2167e+06	5.12877e+06	0.409942	2.43937	1.09535	0.91295	0.569292	1.75657	1.53894	0.649799
WP_000864305.1	50S ribosomal protein L9	16.454	10.062	-0.681757	NC	593345	1.05266e+06	628333	832860	800820	1.67307e+06	1.87207e+06	5.09667e+06	0.712419	1.40367	1.58937	0.62918	0.328267	3.0463	6.11948	0.163413
WP_000737983.1	Signal transduction protein TRAP	19.6009	6.6066	-0.572455	NC	571975	1.40553e+06	692910	870980	746787	1.15857e+06	2134000	5.0352e+06	0.656703	1.52276	0.82429	1.21317	0.230093	4.34606	5.78107	0.172978
WP_001142337.1	30S ribosomal protein S12	15.2868	11.8374	-0.854015	NC	1.56353e+07	9.7962e+06	1.30543e+07	1.40487e+07	1.6357e+07	1.0209e+07	4.74e+06	4.93923e+06	1.11294	0.89852	1.04214	0.959562	2.06693	0.48381	0.35158	2.8443
WP_001819727.1	DNA-directed RNA polymerase subunit beta	134.26	6.9919	-0.354591	NP	1.2908e+07	8.92547e+06	7.59597e+06	7.65073e+06	9.62423e+06	9.61173e+06	5.01147e+06	4.87903e+06	1.68716	0.592713	1.07689	0.928601	1.97001	0.507612	0.637721	1.56808
WP_000918664.1	DNA-directed RNA polymerase subunit beta	133.203	4.6445	-0.430854	NP	1.00217e+07	8.3814e+06	6.74403e+06	7.42737e+06	6.42287e+06	7.91073e+06	4.77887e+06	4.87527e+06	1.3493	0.741126	0.943844	1.0595	1.62263	0.616285	0.656392	1.52348
WP_001279341.1	PDZ domain-containing protein	45.7339	9.8964	-0.408255	NC	3.2723e+06	3.42873e+06	2.39137e+06	1.72317e+06	3.87517e+06	5.28587e+06	4.83903e+06	4.79947e+06	1.899	0.526592	1.54164	0.648661	1.10134	0.907981	2.78526	0.359033
WP_001010762.1	Cytochrome ubiquinol oxidase subunit I	75.2429	7.6165	0.585498	NC	3.34387e+06	4.07113e+06	16464000	1.31963e+07	2.82329e+06	4.84687e+06	3.82093e+06	4.78183e+06	0.253395	3.94641	1.19054	0.839952	1.0136	0.986582	0.362363	2.75967
WP_001147955.1	Thioredoxin	12.1247	4.2285	-0.289623	NP	554915	992367	517967	449873	751547	1.22448e+06	3.0727e+06	4.6975e+06	1.23349	0.810707	1.2339	0.810437	0.260667	3.83631	10.4418	0.0957687
WP_001250038.1	50S ribosomal protein L13	16.3334	9.7368	-0.762069	NC	9.77283e+06	8.3519e+06	7.16927e+06	7.2381e+06	8.69807e+06	1.13287e+07	3.66023e+06	4.65617e+06	1.35019	0.740635	1.35643	0.737232	2.43306	0.411005	0.643286	1.55452
WP_000082722.1	Oligoendopeptidase F - PepF	69.8774	4.8883	-0.636379	NP	1.38727e+06	5.4214e+06	2.56903e+06	4.69423e+06	2.16103e+06	4.88267e+06	6.84003e+06	4.5964e+06	0.295526	3.3838	0.900628	1.11034	1.06228	0.941371	0.979159	1.02128
WP_000161541.1	Lactate dehydrogenase - L-LDH	36.7557	4.8209	-0.217273	NP	1.23373e+06	2.64257e+06	2.57363e+06	3.3386e+06	1.6272e+06	3.1389e+06	2.71637e+06	4.4274e+06	0.369536	2.7061	1.18782	0.841877	0.708971	1.41049	1.32612	0.754077
WP_000181404.1	50S ribosomal protein L19	13.3617	12.0326	-0.518103	NP	1.09924e+07	1.04999e+07	1.17506e+07	1.32013e+07	1.32943e+07	8.0407e+06	3.26093e+06	4.37583e+06	0.832673	1.20095	0.765786	1.30585	1.83752	0.54421	0.331469	3.01687
WP_000290491.1	Glycine cleavage system protein H	14.0805	3.7	-0.380159	NC	338133	918210	441873	584130	981400	1400400	2.4141e+06	3.85957e+06	0.578867	1.72751	1.52514	0.655677	0.362839	2.75605	6.60738	0.151346
WP_000825817.1	Alkaline shock response membrane anchor AmaP	20.7584	10.1136	0.00393258	NC	2.57233e+06	3.73833e+06	4.2604e+06	6.17537e+06	2.26067e+06	4.03393e+06	6.25737e+06	3.83913e+06	0.416547	2.40069	1.07907	0.926722	1.05074	0.95171	0.621685	1.60853
WP_001115431.1	Component of 2-oxoglutarate dehydrogenase - OGDH	46.7726	4.6075	-0.628842	NC	601535	1.5429e+06	2.80253e+06	4.43713e+06	657710	1.3529e+06	3.1232e+06	3.80793e+06	0.135568	7.37635	0.876855	1.14044	0.355285	2.81465	0.858197	1.16523
WP_000091975.1	50S ribosomal protein L6 - RplF	19.7865	10.117	-0.635955	NC	8.7271e+06	7.31157e+06	8.5879e+06	11384700	9.11007e+06	8.6595e+06	3.58673e+06	3.76337e+06	0.766564	1.30452	1.18436	0.844341	2.301	0.434594	0.330564	3.02514
WP_000648118.1	Ytxh domain-containing protein	13.2118	5.8945	-0.490083	NC	1.99277e+06	3.53163e+06	2.99197e+06	4.88293e+06	2.27333e+06	2.68733e+06	3.11967e+06	3.72847e+06	0.408109	2.45033	0.760932	1.31418	0.720761	1.38742	0.763571	1.30964
WP_001240826.1	ESAT-6 secretion system extracellular protein A	11.0363	4.3228	-0.765979	NC	3.16067e+06	4.93647e+06	984463	1.48517e+06	3.81053e+06	5.42623e+06	4.44327e+06	3.65643e+06	2.12816	0.46989	1.09921	0.909741	1.48402	0.673844	2.46197	0.406179
WP_000626504.1	Elongation factor P - Ef-P	20.5541	4.4625	-0.41027	NC	844363	2.188e+06	883443	850563	1.47947e+06	3.83077e+06	2.6527e+06	3.6504e+06	0.992711	1.00734	1.75081	0.571165	1.04941	0.952916	4.29174	0.233006
WP_000727325.1	DUF4889 domain-containing protein	13.253	9.825	-0.0415254	NC	2.88997e+06	5.9796e+06	1.14993e+07	1.16277e+07	3.07027e+06	3.62003e+06	2.9248e+06	3.6283e+06	0.248542	4.02346	0.605397	1.65181	0.997722	1.00228	0.31204	3.20471
WP_000113851.1	30S ribosomal protein S5	17.7425	10.5901	-0.204217	NP	1.05989e+07	8.9407e+06	7.94583e+06	9.0651e+06	1.33543e+07	1.29887e+07	4.43617e+06	3.44767e+06	1.1692	0.855284	1.45276	0.688346	3.76738	0.265437	0.380323	2.62934
WP_000916187.1	50S ribosomal protein L27	10.3148	10.8417	-0.689362	NC	2.333e+06	4.15753e+06	1.97817e+06	2.4422e+06	4.36873e+06	4.99747e+06	3.88847e+06	3.4369e+06	0.955286	1.04681	1.20203	0.831928	1.45406	0.687728	1.4073	0.710582
WP_000244860.1	septation ring formation regulator EzrA	66.2156	4.5027	-0.680496	NP	3.8523e+06	4.3401e+06	4.81573e+06	4.78633e+06	3.8295e+06	4.35437e+06	3.31787e+06	3.3781e+06	0.804854	1.24246	1.00329	0.996724	1.289	0.775796	0.70578	1.41687
WP_000589549.1	Arsenate reductase family protein	13.5997	7.1318	-0.445763	NC	520427	1.8193e+06	655030	882270	606817	1.38053e+06	2.76177e+06	3.35157e+06	0.589872	1.69528	0.758827	1.31782	0.411907	2.42773	3.7988	0.263241
WP_001074619.1	50S ribosomal protein L1	24.7083	9.5929	-0.29087	NC	7.76677e+06	7.26093e+06	7.54573e+06	1.20547e+07	6.8823e+06	6.32167e+06	3.1951e+06	3.0929e+06	0.644295	1.55208	0.870641	1.14858	2.04393	0.489254	0.256573	3.89753
WP_000109909.1	Phosphoenolpyruvate carboxykinase	59.4074	6.017	-0.393208	NC	425737	2.15912e+06	2.63613e+06	3.70627e+06	852693	1.92837e+06	3.15417e+06	3.0699e+06	0.114869	8.70554	0.893125	1.11966	0.628153	1.59197	0.8283	1.20729
WP_031873448.1	Membrane anchored serine protease (ClpP-like)	25.0327	5.2385	0.809251	NC	1	1.26294e+06	775350	690323	1	1	2.90833e+06	3.06873e+06	1.4486e-06	690323	7.91803e-07	1.26294e+06	3.25867e-07	3.06873e+06	4.44536	0.224954
WP_000863556.1	Superoxide dismutase [Mn/Fe] 1 - SodA	22.7114	4.8562	-0.575879	NC	1.45767e+06	2.44093e+06	1.36297e+06	1.32744e+06	1.69957e+06	3.22807e+06	6.09313e+06	3.0567e+06	1.0981	0.910661	1.32247	0.75616	1.05606	0.946914	2.3027	0.434272
WP_001274017.1	30S ribosomal protein S20	9.02143	11.281	-0.610843	NC	984453	2.6241e+06	385613	559640	1.02417e+06	2.88773e+06	3.8381e+06	3.0466e+06	1.75908	0.568478	1.10047	0.908706	0.947854	1.05501	5.44386	0.183693
WP_000211376.1	Malate dehydrogenase (quinone) - MQD	54.9288	6.3598	-0.349797	NC	500100	1.51266e+06	5.52727e+06	8.37913e+06	520827	935593	2.67773e+06	3.02933e+06	0.059684	16.7549	0.618509	1.61679	0.308845	3.23787	0.361533	2.766
WP_000138342.1	Penicillin-binding protein 2p	79.2831	9.0443	-0.68324	NC	6.15453e+06	2.00213e+06	428457	212757	6.12873e+06	2.3223e+06	2.9246e+06	2.99423e+06	28.9276	0.0345691	1.15991	0.862134	0.775591	1.28934	14.0735	0.0710555
WP_001062662.1	Pyruvate oxidase CidC	63.7754	7.3438	-0.176684	NP	6.02313e+06	3.64717e+06	3.89223e+06	3.99313e+06	6.59367e+06	4.73607e+06	3.1611e+06	2.98893e+06	1.50837	0.662966	1.29856	0.770083	1.58453	0.6311	0.748518	1.33597
WP_000717560.1	ATP-dependent 6-phosphofructokinase - PFK	34.8236	5.7099	-0.147826	NP	4760700	4.82967e+06	4.61737e+06	3.10047e+06	3.4932e+06	4.89557e+06	2.96547e+06	2.857e+06	1.53548	0.651263	1.01364	0.986539	1.71353	0.583589	0.921474	1.08522
WP_000161659.1	Dipeptidase	39.6639	4.7322	-0.322222	NP	262927	654017	1.19282e+06	1.30127e+06	324160	745273	2.07137e+06	2.78083e+06	0.202054	4.94916	1.13953	0.877553	0.268004	3.73129	2.13702	0.467941
WP_000181127.1	polyisoprenoid-binding protein	18.7249	4.4474	-0.235088	NC	1	1	1	1	1	928375	1.7773e+06	2.62727e+06	1	1	928375	1.07715e-06	0.353362	2.82996	2.62727e+06	3.80624e-07
WP_000730056.1	KR domain-containing protein	31.7293	4.334	-0.405461	NC	815047	963587	2.2804e+06	2.8808e+06	848717	754080	2.09977e+06	2.61357e+06	0.282924	3.53452	0.782576	1.27783	0.288525	3.4659	0.907236	1.10225
WP_000428172.1	Hypothetical protein (YtxH-like)	10.3219	10.8013	-0.767033	NC	2.96417e+06	3.22527e+06	5.04373e+06	8.5384e+06	1.8455e+06	4.5249e+06	3.34233e+06	2.5943e+06	0.347157	2.88054	1.40295	0.712782	1.74417	0.573339	0.303839	3.29122
WP_000811163.1	Thioredoxin	11.8556	4.1425	-0.168932	NP	1	240997	154777	256073	263635	539293	845287	2.5662e+06	3.90513e-06	256073	2.23776	0.446875	0.210152	4.75845	10.0213	0.099787
WP_000644737.1	50S ribosomal protein L29	8.09025	10.3838	-0.895652	NP	1.88757e+06	2.9014e+06	3.39187e+06	2.5686e+06	2.97937e+06	3.80957e+06	2.3936e+06	2.55857e+06	0.734862	1.3608	1.31301	0.761609	1.48895	0.671616	0.996094	1.00392
WP_000075713.1	Heme-binding protein	29.4	5.0214	-0.3856	NP	673750	2.67227e+06	892790	1.51397e+06	805143	2.3313e+06	2.91573e+06	2.34223e+06	0.445023	2.24707	0.872405	1.14626	0.995332	1.00469	1.54708	0.646377
WP_001124494.1	CoA-disulfide reductase	49.2909	5.1379	-0.304566	NP	655960	2.08187e+06	2.83717e+06	5.33707e+06	665670	1.07834e+06	2.003e+06	2.31637e+06	0.122906	8.13627	0.517968	1.93062	0.465531	2.14809	0.434015	2.30407
WP_000956150.1	SMC family protein	35.656	4.4635	-1.05912	NC	1	1.00559e+06	493733	648400	875177	1.59767e+06	789400	2.2721e+06	1.54226e-06	648400	1.58879	0.62941	0.703166	1.42214	3.50417	0.285374
WP_000391030.1	Cell division protein - FtsA	52.6774	4.2115	-0.450855	NC	2.26063e+06	3.10457e+06	4.43217e+06	4.31507e+06	2.2561e+06	3.11377e+06	2.35277e+06	2.2624e+06	0.523893	1.90879	1.00296	0.997045	1.37631	0.72658	0.524302	1.9073
WP_000358501.1	Hypothetical protein	26.6568	10.68	-1.4304	NC	2.2526e+06	2.16535e+06	2.79223e+06	3.8598e+06	1	1	1.86297e+06	2.21605e+06	0.583605	1.71349	4.61819e-07	2.16535e+06	4.51253e-07	2.21605e+06	0.574136	1.74175
WP_000035058.1	Peptidyl-prolyl cis-trans isomerase	21.6192	4.2901	-0.380711	NC	811833	1.38668e+06	970953	1.12116e+06	1.00908e+06	1.67167e+06	1.42583e+06	2.13543e+06	0.724103	1.38102	1.20552	0.829517	0.782826	1.27742	1.90466	0.525027
WP_000105070.1	Glucose-6-phosphate dehydrogenase - GPD	56.9652	5.1881	-0.531377	NP	639173	2.19277e+06	2.2763e+06	3.91247e+06	692303	2.02783e+06	2.4281e+06	2.0707e+06	0.163368	6.12114	0.924783	1.08133	0.979298	1.02114	0.529257	1.88944
WP_000129413.1	Arginine deiminase - ArcA	46.9266	4.8755	-0.310706	NC	2.2391e+06	6190000	1.20407e+07	9.03037e+06	1.15063e+07	9.53963e+06	119303	2.01923e+06	0.247952	4.03303	1.54114	0.648872	4.72438	0.211668	0.223605	4.47218
WP_000366165.1	NERD domain-containing protein	35.0311	6.7089	-0.475497	NC	3.75603e+06	3.45833e+06	3.6286e+06	4.08563e+06	2.59597e+06	2.33057e+06	1.60073e+06	2.00817e+06	0.919327	1.08775	0.673899	1.4839	1.16054	0.861665	0.491519	2.03451
WP_001266540.1	PTS fructose transporter subunit IIC	68.7778	6.2042	0.21227	NC	4.09637e+06	4.12557e+06	2.6798e+06	2.91333e+06	4.86183e+06	3.54947e+06	2.52867e+06	2.00527e+06	1.40608	0.711199	0.860359	1.16231	1.77007	0.564949	0.688307	1.45284
WP_000448898.1	Alpha/beta hydrolase	30.9749	4.5257	-0.419203	NC	590140	1.00493e+06	1.64267e+06	2.14953e+06	519787	1.62847e+06	1.88923e+06	2.00353e+06	0.274543	3.64241	1.62048	0.6171	0.812797	1.23032	0.932078	1.07287
WP_000170162.1	Asp-trna(Asn)/Glu-trna(Gln) amidotransferase C	11.2675	4.0955	-0.692	NC	916680	1.58023e+06	1.1292e+06	1.03124e+06	1.13753e+06	2.3961e+06	2.88743e+06	1.96617e+06	0.88891	1.12497	1.5163	0.659502	1.21867	0.82057	1.9066	0.524493
WP_000011827.1	Hypothetical protein	32.8681	7.3648	-0.411972	NC	1.70957e+06	1.87477e+06	3213800	3.74447e+06	1.84023e+06	1.4651e+06	1.80483e+06	1.88857e+06	0.456558	2.1903	0.781484	1.27962	0.775774	1.28904	0.504362	1.9827
WP_000160212.1	50S ribosomal protein L3	23.7182	10.5023	-0.508636	NC	3.09707e+06	1.59643e+06	2.65565e+06	1.5096e+06	3.52647e+06	2.5539e+06	1.71363e+06	1.85987e+06	2.05158	0.487429	1.59975	0.625096	1.37316	0.728246	1.23203	0.811671
WP_000738244.1	HlyD family secretion protein	23.0124	7.0168	-0.231163	NC	1.957e+06	1.10123e+06	1.03156e+06	638753	3.1873e+06	2.57697e+06	1.61603e+06	1.8254e+06	3.06378	0.326394	2.34009	0.427334	1.41173	0.708352	2.85775	0.349925
WP_000159638.1	D-alanine-D-alanine ligase	40.2476	4.6324	-0.393258	NP	1.99187e+06	2.30713e+06	4.4453e+06	4.86623e+06	2.44037e+06	2.4764e+06	1.74703e+06	1.7641e+06	0.409324	2.44305	1.07337	0.931648	1.40378	0.712365	0.362519	2.75848
WP_000382892.1	Lantibiotic ABC transporter ATP-binding protein	25.7768	6.1315	-0.17619	NP	1.6246e+06	1.52293e+06	2.28853e+06	1.72097e+06	1.6895e+06	1.22553e+06	1.5679e+06	1.74533e+06	0.944004	1.05932	0.804719	1.24267	0.702177	1.42414	1.01416	0.986039
WP_001283444.1	MarR family transcriptional regulator	17.0895	7.2766	-0.564626	NC	1.11237e+06	2.32937e+06	4.04163e+06	5.0136e+06	1.19953e+06	1.86603e+06	1.1033e+06	1.7381e+06	0.22187	4.50715	0.80109	1.2483	1.07361	0.931441	0.346677	2.88453
WP_000711897.1	Signal peptidase IB - SpsB	21.7179	9.4837	-0.426178	NC	2.10057e+06	1.56047e+06	1.90757e+06	1.33903e+06	2.3287e+06	1.48657e+06	1.19033e+06	1.68627e+06	1.56872	0.637463	0.952642	1.04971	0.881573	1.13434	1.25932	0.794082
WP_000584639.1	DNA double-strand break repair Rad50 ATPase	114.451	5.0207	-0.711043	NC	1.21227e+06	1.40851e+06	2.58713e+06	3.0978e+06	1.3496e+06	1.9762e+06	1.59737e+06	1.63092e+06	0.391331	2.55538	1.40304	0.712737	1.21171	0.825281	0.526477	1.89942
WP_001117071.1	Cell division protein	23.52	4.6354	-1.01561	NC	1	951500	2.85773e+06	3.31607e+06	648640	1.79507e+06	1.11786e+06	1.60328e+06	3.01562e-07	3.31607e+06	1.88657	0.530064	1.11962	0.893161	0.483489	2.0683
WP_000217452.1	SDR family oxidoreductase	24.6502	5.3307	-0.0419913	NC	508380	1.00965e+06	900380	2.1055e+06	1	837533	1.72298e+06	1.59317e+06	0.241453	4.14159	0.829528	1.2055	0.525702	1.90222	0.756671	1.32158
WP_000913317.1	Peptide-methionine (R)-S-oxide reductase	16.2631	4.4924	-0.598592	NC	1	1.04811e+06	1.06391e+06	1290500	837017	1.08571e+06	1.6217e+06	1.592e+06	7.74893e-07	1290500	1.03587	0.965368	0.681977	1.46633	1.23363	0.810616
WP_000608835.1	Iron-sulfur cluster repair di-iron protein ScdA	25.514	4.8914	-0.338393	NP	516217	1.88117e+06	1.57783e+06	1.23e+06	876840	2.158e+06	1.4088e+06	1.5899e+06	0.419688	2.38272	1.14716	0.871718	1.35732	0.736747	1.2926	0.773634
WP_000660054.1	Argininosuccinate synthase - AsS	44.5546	4.6608	-0.192768	NP	1	345197	8.0074e+06	4.40007e+06	1	441903	392658	1.49643e+06	2.27269e-07	4.40007e+06	1.28015	0.781159	0.295304	3.38634	0.340093	2.94037
WP_000838046.1	NADH-dependent flavin oxidoreductase	42.0664	5.0995	-0.450133	NP	1.06135e+06	1.0295e+06	1.42797e+06	1.04702e+06	1.01746e+06	966960	1.31203e+06	1.46703e+06	1.01369	0.986498	0.939252	1.06468	0.659126	1.51716	1.40115	0.713699
WP_000395692.1	D-alanine--poly(phosphoribitol) ligase subunit 2	9.06321	3.6767	-0.164103	NP	845780	747497	757290	828013	1.05168e+06	1.15693e+06	1274100	1.43767e+06	1.02146	0.978994	1.54774	0.646102	0.80473	1.24265	1.73628	0.575942
WP_000140043.1	Oligopeptide transport ATP-binding protein OppD	40.1737	7.7776	-0.241667	NP	1	474197	2.14823e+06	2.53397e+06	379930	591103	1.27772e+06	1.4272e+06	3.94638e-07	2.53397e+06	1.24654	0.802223	0.41417	2.41447	0.563228	1.77548
WP_000974455.1	Organic hydroperoxide reductase OsmC/OhrA	15.3491	4.5264	-0.425	NC	1	1.0474e+06	388590	561437	373370	979287	1.22757e+06	1.42393e+06	1.78114e-06	561437	0.934966	1.06956	0.687734	1.45405	2.53623	0.394286
WP_001108721.1	Leucine - trnA ligase	91.6578	4.7636	-0.499876	NC	612855	1.8061e+06	615517	507760	1.03362e+06	2.6022e+06	1.59377e+06	1.3985e+06	1.20698	0.828516	1.44078	0.694067	1.86071	0.53743	2.75425	0.363075
WP_000667395.1	HAD family hydrolase	23.7847	4.682	-0.234419	NC	1	1	1	1.33801e+06	250000	358617	490040	1.34196e+06	7.47379e-07	1.33801e+06	358617	2.78849e-06	0.267234	3.74204	1.00295	0.997059
WP_000673098.1	Glycine glycyltransferase - FemB	49.676	5.3758	-0.649881	NC	1.07847e+06	1.10806e+06	1.14533e+06	1707000	863790	835917	960040	1.34164e+06	0.631791	1.5828	0.754397	1.32556	0.623054	1.605	0.785966	1.27232
WP_000379051.1	HslU-HslV peptidase ATPase subunit - ClpY	52.2989	4.9547	-0.422698	NP	1.07013e+06	1.29743e+06	2.2733e+06	2.1975e+06	859597	1.13473e+06	1.22337e+06	1.33637e+06	0.486975	2.0535	0.874599	1.14338	0.849118	1.17769	0.60813	1.64438
WP_000592291.1	AcrB/AcrD/AcrF family protein	114.738	9.685	0.00767773	NC	362780	316187	308300	720920	334130	251463	686243	1.32112e+06	0.503218	1.98721	0.7953	1.25739	0.190342	5.25371	1.83254	0.54569
WP_000168845.1	Fe-S cluster assembly atpase - SufC	28.2754	4.6105	-0.303162	NP	2.3071e+06	2.73967e+06	3.28683e+06	4.34077e+06	2.20483e+06	2.29807e+06	1.8316e+06	1.32e+06	0.531496	1.88148	0.838813	1.19216	1.74096	0.574396	0.304094	3.28846
WP_000917289.1	Co-chaperone - GroES	10.4158	4.5718	-0.439362	NP	1	1	532823	563793	510975	1.00221e+06	2.02433e+06	1.3015e+06	1.7737e-06	563793	1.00221e+06	9.97798e-07	0.77004	1.29863	2.30847	0.433187
WP_000522388.1	Nitroreductase	24.0031	5.3383	-0.564423	NC	436257	603807	1.72507e+06	1.3204e+06	418187	697913	2.02877e+06	1.28623e+06	0.330397	3.02666	1.15586	0.86516	0.542602	1.84297	0.974124	1.02656
WP_000831298.1	Membrane protein	25.7994	8.2117	-1.38402	NC	1e+06	1.32943e+06	1.31533e+06	1.13086e+06	1.7297e+06	1.0498e+06	1.27823e+06	1.27581e+06	0.884283	1.13086	0.78966	1.26637	0.822852	1.21529	1.12817	0.886391
WP_001793786.1	Propionate CoA-transferase - FadX	59,00	5.1	-0.18019	NP	1	209490	1.50253e+06	1.35977e+06	1	155750	489870	1269310	7.3542e-07	1.35977e+06	0.743472	1.34504	0.122704	8.14966	0.933476	1.07126
WP_001068529.1	Aminotransferase	48.1544	5.1469	-0.323832	NC	873903	1.20697e+06	1.85367e+06	2.04383e+06	1178900	1.30407e+06	1.0995e+06	1.2538e+06	0.427581	2.33874	1.08045	0.925541	1.04009	0.961454	0.613455	1.63011
WP_000021445.1	RNA-binding protein S1	14.8118	10.3586	-0.873684	NC	398373	1	1	1	643037	1	434140	1.24e+06	398373	2.51021e-06	1	1	8.06452e-07	1.24e+06	1.24e+06	8.06452e-07
WP_000241346.1	ATP synthase subunit delta	20.4545	7.202	-0.273184	NC	2.45843e+06	2.33033e+06	4.16003e+06	4.8217e+06	2.17527e+06	1.8152e+06	1.04683e+06	1.20561e+06	0.509869	1.96129	0.778944	1.28379	1.50562	0.664177	0.250039	3.99938
WP_000069098.1	NAD(P)H-dependent oxidoreductase	25.3747	5.6187	-0.43722	NP	257837	441010	912293	1.1518e+06	345420	449250	1.91947e+06	1.16683e+06	0.223855	4.46718	1.01868	0.981658	0.385018	2.59728	1.01305	0.987122
WP_000162875.1	Ferrochelatase	35.0705	4.6829	-0.494463	NC	1	640753	1.4511e+06	2.49677e+06	1	672913	960600	1.16317e+06	4.00518e-07	2.49677e+06	1.05019	0.952208	0.578518	1.72855	0.465869	2.14653
WP_001794472.1	Quinone oxidoreductase	38.1159	6.7026	-0.11408	NP	1.07188e+06	1.0422e+06	1.36443e+06	1.44143e+06	1.10943e+06	1.40583e+06	961477	1.11157e+06	0.743623	1.34477	1.34891	0.741342	1.26473	0.790684	0.771156	1.29675
WP_000118301.1	DNA translocase - FtsK	144.454	4.8127	-1.01711	NC	1	817213	449580	508320	962947	602683	594937	1.09099e+06	1.96726e-06	508320	0.737486	1.35596	0.55242	1.81022	2.14626	0.465927
WP_000816187.1	Acid sugar phosphatase	27.9788	4.3123	-0.084556	NC	590335	914113	692983	1.08146e+06	584327	844880	915470	1.08328e+06	0.54587	1.83194	0.924262	1.08194	0.77993	1.28217	1.00168	0.99832
WP_000636142.1	Methionine aminopeptidase	27.5023	4.9365	-0.215476	NP	1	1.02119e+06	943373	1.5564e+06	599290	950017	815560	1.07633e+06	6.42508e-07	1.5564e+06	0.9303	1.07492	0.882647	1.13296	0.691549	1.44603
WP_000171418.1	Asp23/Gls24 family envelope stress protein	13.3852	5.8666	0.000806452	NP	374863	697147	889523	1.17383e+06	481147	721000	698797	1.06872e+06	0.31935	3.13136	1.03422	0.966916	0.674639	1.48227	0.910453	1.09835
WP_000087104.1	Aminopeptidase P family protein - PepP	39.2948	4.977	-0.203116	NP	1	731890	583723	581157	362527	726563	1.1917e+06	1.06386e+06	1.72071e-06	581157	0.992722	1.00733	0.682948	1.46424	1.8306	0.54627
WP_000071351.1	DUF896 family protein	9.2034	9.6315	-1.32025	NC	1	279955	1	219940	201310	465653	482583	1.0439e+06	4.54669e-06	219940	1.66331	0.601209	0.446071	2.2418	4.74629	0.210691
WP_000548698.1	ABC transporter permease	45.9756	9.6778	0.482683	NC	1	245267	1	282290	1	234815	358733	1.03254e+06	3.54246e-06	282290	0.957387	1.04451	0.227416	4.39723	3.65772	0.273395
WP_000769416.1	D-alanyl-lipoteichoic acid biosynthesis protein - DltD	44.9464	9.73	-0.634527	NC	668447	468007	321317	313430	929270	674513	569067	1.00139e+06	2.13268	0.468893	1.44125	0.693843	0.673579	1.48461	3.19493	0.312996
WP_000413875.1	Lipid II:glycine glycyltransferase - FemX	48.5133	9.0247	-0.721853	NP	1.00495e+06	1.05999e+06	1.8972e+06	2.6228e+06	1.10695e+06	1.17677e+06	959453	1.00089e+06	0.38316	2.60987	1.11017	0.900765	1.17572	0.85054	0.38161	2.62048
WP_000140675.1	ATP synthase subunit B	19.5873	4.7569	-0.522543	NC	2.46407e+06	3.0313e+06	7.0472e+06	7.78523e+06	1.24897e+06	1313530	1.23638e+06	965495	0.316505	3.15951	0.433322	2.30775	1.36047	0.735038	0.124016	8.06346
WP_001793683.1	ATPase protein (plasmid-derived)	76.4649	6.1831	0.102282	NC	1	1	353833	401557	1	1	442720	952560	2.49031e-06	401557	1	1	1.0498e-06	952560	2.37217	0.421555
WP_000069452.1	Copper-transporting P-type ATPase B	74.2721	5.9756	0.0729809	NC	1	1	353833	401557	1	1	442720	952560	2.49031e-06	401557	1	1	1.0498e-06	952560	2.37217	0.421555
WP_001074405.1	Fe-S cluster assembly protein - SufB	52.5314	4.8131	-0.397849	NP	560290	2.20303e+06	3.49143e+06	3.51233e+06	828453	2.41383e+06	1.22035e+06	941977	0.159521	6.26878	1.09569	0.91267	2.56252	0.390241	0.268191	3.72868
WP_000157603.1	ATP synthase subunit gamma	32.1062	5.9271	-0.482986	NC	2.79067e+06	1.75663e+06	3.19803e+06	2.76783e+06	2.13833e+06	1.71803e+06	984257	935277	1.00825	0.991818	0.978026	1.02247	1.83693	0.544388	0.337909	2.95937
WP_001171333.1	Aldo/keto reductase	33.4768	4.9726	-0.277815	NC	509023	1.07246e+06	2.0197e+06	2.2105e+06	585637	589443	928967	878607	0.230275	4.34263	0.54962	1.81944	0.670884	1.49057	0.39747	2.51592
WP_000480605.1	Staphylobilin-forming heme oxygenase - IsdI	12.7903	4.9208	-0.867593	NC	1	1	172693	192763	1	1	274253	873460	5.18771e-06	192763	1	1	1.14487e-06	873460	4.53126	0.220689
WP_001119020.1	Molecular chaperone - DnaJ	41.7465	5.784	-0.783641	NC	1	387533	696027	887267	330857	383310	1.37003e+06	871007	1.12706e-06	887267	0.989102	1.01102	0.440077	2.27233	0.981674	1.01867
WP_000206618.1	Succinyl-diaminopimelate desuccinylase	45.1518	4.3455	-0.356265	NC	485720	977590	855470	1.37524e+06	1	843217	987170	831870	0.353189	2.83134	0.862546	1.15936	1.01364	0.986544	0.604891	1.65319
WP_001024099.1	SDR family NAD(P)-dependent oxidoreductase	24.0459	4.7066	-0.29638	NC	345937	880353	1.07646e+06	1.6842e+06	378447	950253	948967	823630	0.205401	4.86852	1.0794	0.926441	1.15374	0.866748	0.489033	2.04485
WP_000040861.1	NAD(+) synthetase	30.5807	4.9912	-0.464469	NC	447830	664050	744273	1.20861e+06	546960	869190	699437	801613	0.370533	2.69881	1.30892	0.763987	1.0843	0.922253	0.663252	1.50772
WP_000076412.1	Protein deglycase - HchA	32.1617	4.7913	-0.317466	NC	1	1.18092e+06	965470	1.33643e+06	1	571340	886087	783307	7.4826e-07	1.33643e+06	0.483811	2.06692	0.729395	1.371	0.586117	1.70614
WP_000673317.1	Glycine glycyltransferase - FemA	49.1537	7.3831	-0.624524	NP	1.2387e+06	1.04332e+06	1.2319e+06	1.25223e+06	1.27303e+06	1.0716e+06	635883	709757	0.989195	1.01092	1.02711	0.97361	1.50981	0.662334	0.566794	1.76431
WP_000733421.1	SCP-like extracellular protein	39.5987	9.018	-0.618841	NC	1	1	1	1	345840	1	411920	701710	1	1	1	1	1.42509e-06	701710	701710	1.42509e-06
WP_000378396.1	Cadmium-transporting ATPase (plasmid-derived)	78.3611	5.1106	0.242149	NC	617753	618370	1.11743e+06	1.2151e+06	634180	565800	697810	695230	0.508397	1.96697	0.914986	1.09291	0.813831	1.22876	0.572159	1.74777
WP_000562498.1	Class 1b ribonucleoside-diphosphate reductase beta	37.5133	4.5243	-0.409907	NC	933800	1.39397e+06	1.7977e+06	2.2645e+06	1.37113e+06	1.76113e+06	374750	691237	0.412365	2.42504	1.2634	0.791517	2.5478	0.392495	0.305249	3.27601
WP_000706117.1	PTS mannose transporter subunit IIABC	69.8627	6.8497	0.352	NC	599533	625563	1.5712e+06	1.17538e+06	771895	990557	601370	690783	0.510075	1.9605	1.58346	0.631527	1.43396	0.697369	0.587709	1.70152
WP_001792529.1	LytR-Cps2A-Psr family regulator	33.8044	8.3754	-0.359935	NC	767737	732927	815170	604427	933943	866413	757513	661853	1.27019	0.787284	1.18213	0.845932	1.30907	0.7639	1.09501	0.913234
WP_000551762.1	Transcriptional regulator - CtsR	17.8415	6.2433	-0.333333	NP	1	1	940847	1.3095e+06	1	295820	1.44119e+06	633457	7.6365e-07	1.3095e+06	295820	3.38043e-06	0.466993	2.14136	0.483739	2.06723
WP_001017413.1	Arylamine N-acetyltransferase	30.5042	5.1459	-0.479699	NC	1	1	555270	721223	1	465130	711907	582077	1.38653e-06	721223	465130	2.14994e-06	0.799087	1.25143	0.807069	1.23905
WP_000138413.1	Tellurite resistance protein - TelA	43.4073	5.9619	-0.680423	NC	283870	311875	698930	822437	1	217415	543035	550357	0.345157	2.89723	0.697122	1.43447	0.395044	2.53136	0.669178	1.49437
WP_001024830.1	Peptide methionine sulfoxide reductase - MsrA 1	19.6108	4.8631	-0.739645	NC	1	1	383817	366093	1	334863	428350	521480	2.73154e-06	366093	334863	2.98629e-06	0.64214	1.55729	1.42445	0.702028
WP_000874681.1	Superoxide dismutase [Mn/Fe] 2 -SodM	23.0409	5.2822	-0.583417	NC	1	213740	190483	212957	1	1	507227	506807	4.69579e-06	212957	4.67858e-06	213740	1.97314e-06	506807	2.37986	0.420193
WP_000205576.1	Fe-S cluster assembly protein - SufD	48.5767	5.2093	-0.347586	NP	691697	1.24738e+06	1.77457e+06	1.72487e+06	713400	1.23177e+06	666080	504223	0.401015	2.49367	0.987486	1.01267	2.44291	0.409347	0.292326	3.42084
WP_000159899.1	Peptide-methionine (S)-S-oxide reductase	20.5589	7.1902	-0.823164	NC	524223	555170	1.04434e+06	951393	466693	473943	631623	497403	0.551006	1.81486	0.85369	1.17138	0.952835	1.0495	0.522816	1.91272
WP_000037081.1	YihY/virulence factor BrkB family protein	45.6048	9.269	0.0158025	NC	1	898833	1.31311e+06	2.06293e+06	686340	870080	419337	489043	4.84748e-07	2.06293e+06	0.96801	1.03305	1.77915	0.562067	0.237063	4.21829
WP_000145497.1	DUF4064 domain-containing protein	40.044	5.6847	-0.482596	NC	459670	375773	256753	341920	483653	448333	457853	481290	1.34438	0.743838	1.1931	0.838156	0.931524	1.07351	1.40761	0.710424
WP_000668212.1	XRE family transcriptional regulator	27.4602	9.2799	-0.883983	NC	441390	526213	360420	432313	1	521247	476625	478350	1.021	0.979436	0.990561	1.00953	1.08968	0.917704	1.10649	0.903759					327090	359010	296290	345960	354540	267160	417110	365360	0	0	0	481580	609490	733740	337120	520220	470200	371100	343110	496560
WP_000460244.1	Peptide chain release factor 1	40.3229	4.5414	-0.752514	NC	498440	767187	681190	986660	452395	638903	324917	439810	0.505179	1.9795	0.832787	1.20079	1.45268	0.688383	0.445756	2.24338
WP_000808968.1	50S ribosomal protein L31 type B	9.72291	8.5138	-0.808333	NC	1	616140	547687	768280	1	884727	456660	428870	1.30161e-06	768280	1.43592	0.696418	2.06293	0.484749	0.558221	1.79141
WP_000098285.1	Lipoteichoic acid synthase - LtaS	74.4002	9.4707	-0.317647	NC	675185	472507	579657	942880	1	1	261665	422915	0.716088	1.39648	2.11637e-06	472507	2.36454e-06	422915	0.448535	2.22948
WP_000129645.1	D-alanine-poly(phosphoribitol) ligase	54.59	4.5818	-0.235464	NP	1	348137	332263	349877	1	608270	442513	403590	2.85815e-06	349877	1.74722	0.572339	1.50715	0.663505	1.15352	0.866911
WP_000759366.1	Class A sortase - SrtA	23.5989	8.6444	-0.80534	NC	287680	221370	199733	166253	316187	262053	333647	397530	1.73037	0.577911	1.18378	0.844752	0.659204	1.51698	2.39111	0.418216
WP_001083975.1	Helix-turn-helix domain-containing protein	27.2599	7.9424	-0.548319	NC	1	1	883007	652723	405715	387173	488800	397277	1.53204e-06	652723	387173	2.58282e-06	0.974569	1.0261	0.608645	1.64299
WP_000077549.1	Oligoendopeptidase F - PepF	69.3399	4.451	-0.407285	NC	1	349670	201497	226880	1	305270	791217	394793	4.40762e-06	226880	0.873023	1.14545	0.77324	1.29326	1.7401	0.57468
WP_000125701.1	VOC family protein	16.94	4.21	-0.375168	NP	1	1	1	1	1	350410	643913	379073	8.81557e-07	8.81557e-07	350410	2.8538e-06	0.924386	1.0818	379073	2.63801e-06
WP_001791588.1	Sucrose-6-phosphate hydrolase	57.9017	5.0336	-0.730162	NC	299577	325283	459323	461403	1	318745	400327	374023	0.649273	1.54018	0.9799	1.02051	0.852206	1.17342	0.810621	1.23362
WP_000038530.1	Hypothetical membrane protein	57.8985	8.3535	-0.892702	NC	1	1	1	317240	1	407760	400547	367090	3.15219e-06	317240	407760	2.45242e-06	1.11079	0.90026	1.15714	0.864202
WP_001227718.1	PTS glucose EIICBA component	73.9232	6.3253	0.323348	NC	594470	600400	718820	740230	862260	1.07323e+06	404200	356170	0.803088	1.24519	1.78753	0.559431	3.01326	0.331866	0.481161	2.07831
WP_000911041.1	Rod shape-determining protein MreC	31.0103	9.5855	-0.398929	NC	850347	418053	226140	202853	1.79897e+06	1.22334e+06	418327	355463	4.19193	0.238554	2.92627	0.341732	3.44153	0.290569	1.75232	0.570673
WP_000167557.1	Protoporphyrinogen oxidase	52.0244	7.1463	-0.31588	NC	1	579747	781540	682023	520400	382090	333593	333020	1.46623e-06	682023	0.659064	1.5173	1.14735	0.871575	0.488282	2.048
WP_000685076.1	Class I SAM-dependent rrna methyltransferase	44.7696	6.5974	-0.412564	NC	355107	446127	742557	656500	375143	393880	358873	332990	0.540909	1.84874	0.882888	1.13265	1.18286	0.84541	0.50722	1.97153
WP_000159755.1	PTS transporter subunit IIBC	50.6419	9.2279	0.588843	NC	1	332155	651347	507083	1	223830	263110	331523	1.97206e-06	507083	0.673872	1.48396	0.675156	1.48114	0.653785	1.52956
WP_000987777.1	Respiratory response protein - SrrB	66.1196	5.7631	-0.304117	NC	1	424210	441483	359010	1	361970	380020	286090	2.78544e-06	359010	0.85328	1.17195	1.26523	0.790369	0.796886	1.25488
WP_001827022.1	Zinc metallopeptidase	24.5817	9.5802	0.406195	NC	1	1	289720	1	1	1	264250	286007	1	1	1	1	3.49642e-06	286007	286007	3.49642e-06
WP_001041925.1	Alpha-glucosidase	63.8066	4.2488	-0.718397	NC	1	254370	517180	819327	1	230117	284907	285870	1.22051e-06	819327	0.904653	1.1054	0.80497	1.24228	0.348908	2.86608
WP_000934799.1	Single-stranded DNA-binding protein	18.5391	4.7305	-0.828144	NC	119737	357505	1.98465e+06	2.02083e+06	128710	261663	311425	260893	0.0592511	16.8773	0.731915	1.36628	1.00295	0.997057	0.129102	7.74582
WP_000933956.1	DNA-directed RNA polymerase subunit omega	8.15025	5.8171	-0.626389	NC	538465	748803	276007	282490	527967	810050	440530	243673	1.90614	0.524621	1.08179	0.924391	3.32433	0.300813	0.862591	1.1593
WP_000136948.1	Lysophospholipase L2	35.2325	9.7299	-0.449671	NP	206540	1	281233	291633	1	167105	196427	240330	0.708218	1.41199	167105	5.98426e-06	0.695315	1.4382	0.824083	1.21347
WP_000238227.1	Exonuclease subunit D	46.2245	4.6337	-0.586181	NC	276620	380807	558330	1.32435e+06	236947	360337	235690	239430	0.208872	4.78761	0.946246	1.05681	1.50498	0.664462	0.180791	5.53126
WP_000414755.1	Hypothetical protein	11.0997	7.1623	-0.645161	NC	1	144995	343083	385900	1	104283	368130	238613	2.59134e-06	385900	0.719218	1.3904	0.437038	2.28813	0.618329	1.61726
WP_000701483.1	DNA-directed RNA polymerase subunit delta	20.8811	3.361	-1.0483	NC	1	524543	180473	128728	290435	840653	383367	238590	7.76829e-06	128728	1.60264	0.623971	3.52342	0.283815	1.85344	0.539539
WP_000244416.1	Histidine protein kinase - SaeS	39.7275	5.2357	-0.125926	NC	1	179560	274490	316703	1	166765	171483	225880	3.15753e-06	316703	0.928742	1.07672	0.73829	1.35448	0.713223	1.40209
WP_001174260.1	YpdA family putative bacillithiol disulfide reductase	36.7366	5.3975	-0.271646	NP	223160	423097	666467	664363	295790	476873	269670	224717	0.335901	2.97707	1.1271	0.887231	2.12211	0.471229	0.338244	2.95645
WP_001793983.1	Aminopeptidase S - PepS	47.209	4.5612	-0.337799	NP	1	256007	177343	272363	1	251207	233300	215593	3.67157e-06	272363	0.98125	1.01911	1.16519	0.858231	0.791565	1.26332
WP_000805733.1	DUF961 domain-containing protein	12.0747	4.7064	-0.617925	NC	1	219500	1	220960	1	273055	1	209400	4.52571e-06	220960	1.24399	0.803867	1.30399	0.766878	0.947683	1.05521
WP_000161364.1	D-lactate dehydrogenase - D-LDH	37.2482	4.929	-0.201506	NP	1	1	243090	251053	1	165940	236170	194903	3.98322e-06	251053	165940	6.02627e-06	0.851396	1.17454	0.776342	1.28809
WP_000579564.1	Serine/threonine protein kinase - Stk1	74.3634	5.9389	-0.546837	NC	230293	229473	811157	408862	266520	238660	162097	194450	0.563254	1.7754	1.04003	0.961507	1.22736	0.814757	0.475588	2.10266
WP_001059082.1	Cold-shock protein CspC	7.37411	4.1813	-0.513636	NP	1	1	1	1	636800	1.09671e+06	1	182790	1	1	1.09671e+06	9.11821e-07	5.99982	0.166672	182790	5.47076e-06
WP_000163826.1	Peptidase propeptide and YPEB domain protein	11.967	9.6377	0.0796117	NC	1	1	247605	221080	1	203860	209450	174230	4.52325e-06	221080	203860	4.90533e-06	1.17006	0.854655	0.788086	1.2689
WP_000191466.1	Phi PVL ORF 30 analogue	23.8223	5.9717	0.422059	NC	5.32827e+06	343120	283067	149743	1.0138e+06	231230	170773	148058	35.5827	0.0281036	0.673904	1.48389	1.56176	0.640304	0.988742	1.01139
WP_000570653.1	Phage tail protein	34.988	4.7369	-0.576972	NC	2.4638e+06	767613	455683	280830	990927	438190	64367.7	107477	8.77328	0.113982	0.570847	1.75178	4.07704	0.245276	0.382714	2.61292
WP_001141929.1	2-oxoacid ferredoxin oxidoreductase subunit beta	31.3564	5.3357	-0.234028	NC	1	1	95126	108900	1	147060	105591	1	9.18274e-06	108900	147060	6.79995e-06	147060	6.79995e-06	9.18274e-06	108900
WP_000101625.1	30S ribosomal protein S11 - RpsK	13.8819	11.8008	-0.510078	NC	5.39003e+06	5.42583e+06	5.0024e+06	3.3247e+06	8.8882e+06	6.9603e+06	4.0583e+06	1	1.62121	0.616824	1.28281	0.77954	6.9603e+06	1.43672e-07	3.00779e-07	3.3247e+06
WP_000004086.1	30S ribosomal protein S17 - RpsQ	10.1748	10.362	-0.696552	NC	1.3603e+06	1	1	1	2.06657e+06	1	1	1	1.3603e+06	7.35132e-07	1	1	1	1	1	1
WP_000048060.1	30S ribosomal protein S21 - RpsU	6.97218	11.7454	-1.45172	NC	1	3.063e+06	1	1057550	3.27575e+06	2.91415e+06	1	1	9.45582e-07	1057550	0.951404	1.05108	2.91415e+06	3.43153e-07	9.45582e-07	1057550
WP_001826700.1	ABC transporter substrate-binding protein	31.1033	9.1955	-0.748364	NC	200627	221305	171920	1	1	1	1	1	200627	4.98438e-06	4.51865e-06	221305	1	1	1	1
WP_000380738.1	AKA SCP-like extracellular protein	33.5426	9.8102	-0.973868	NC	1.38467e+06	1	1	1	783737	1	1	1	1.38467e+06	7.22195e-07	1	1	1	1	1	1
WP_000066056.1	Argininosuccinate lyase - ArgH	52.0328	5.5125	-0.367102	NP	1	1	371530	343550	1	1	1	1	2.91078e-06	343550	1	1	1	1	2.91078e-06	343550
WP_000700902.1	Carboxylesterase/lipase family protein	51.9228	6.5007	-0.455111	NC	1	252795	497657	641763	1	260913	204400	1	1.55821e-06	641763	1.03211	0.968885	260913	3.83269e-06	1.55821e-06	641763
WP_001006454.1	cysteine desulfurase	46.6187	5.1844	-0.257933	NP	1	1	839940	763350	1	1	1	1	1.31002e-06	763350	1	1	1	1	1.31002e-06	763350
WP_000088715.1	DNA-RNA helicase	109.905	6.3853	-0.405142	NC	1	1	260733	435847	1	1	1	1	2.29438e-06	435847	1	1	1	1	2.29438e-06	435847
WP_000542304.1	Fic family protein	47.6308	8.4534	-0.396552	NP	1	192380	259717	253830	1	1	1	1	3.93964e-06	253830	5.19805e-06	192380	1	1	3.93964e-06	253830
WP_001005516.1	fructosamine kinase family protein	33.064	4.6242	-0.481597	NP	1	155355	308543	183785	1	1	1	1	5.44114e-06	183785	6.43687e-06	155355	1	1	5.44114e-06	183785
WP_000757584.1	Glycerophosphodiester phosphodiesterase - GP-PDE	34.922	9.6297	-0.298058	NC	299440	1	380010	370797	1	253785	227750	1	0.807559	1.2383	253785	3.94034e-06	253785	3.94034e-06	2.6969e-06	370797
WP_000863968.1	Glyoxalase - Glx	30.0734	5.5796	-0.457463	NC	1	1	124360	143500	1	1	183860	1	6.96864e-06	143500	1	1	1	1	6.96864e-06	143500
WP_000044369.1	HAD-IIB family hydrolase	31.9147	5.3803	-0.642804	NC	1	266380	637207	1.54975e+06	1	147290	1	1	6.45265e-07	1.54975e+06	0.552932	1.80854	147290	6.78933e-06	6.45265e-07	1.54975e+06
WP_000036076.1	HTH-type transcriptional regulator SarR	13.6688	9.8654	-0.623478	NC	1	1	747530	769450	634935	1	413915	1	1.29963e-06	769450	1	1	1	1	1.29963e-06	769450
WP_000089941.1	Insulinase family protein	48.6181	6.0341	-0.454632	NC	1	303355	707433	879777	1	234660	1	1	1.13665e-06	879777	0.773549	1.29274	234660	4.26148e-06	1.13665e-06	879777
WP_001173203.1	Mannose-6-phosphate isomerase, class I	35.3433	4.94	-0.467628	NC	1	1	178817	1	1	402963	1	1	1	1	402963	2.48162e-06	402963	2.48162e-06	1	1
WP_000849952.1	Phage major capsid protein	47.3496	4.8845	-0.623855	NP	1.13436e+06	410780	1	1	970493	423065	1	1	1.13436e+06	8.81557e-07	1.02991	0.970962	423065	2.3637e-06	1	1
WP_000763048.1	Phenol-soluble modulin export protein - PmtC	32.952	7.5061	-0.331034	NP	535353	401905	450377	384023	712667	1	458750	1	1.39406	0.717327	2.48815e-06	401905	1	1	2.60401e-06	384023
WP_000991495.1	PTS alpha-glucoside transporter subunit IIBC	59.4107	8.2528	0.349064	NC	1	111620	148820	176955	1	102523	1	1	5.65115e-06	176955	0.9185	1.08873	102523	9.75391e-06	5.65115e-06	176955
WP_000279366.1	PTS trehalose transporter subunit IIBC	50.9597	9.1601	0.608842	NC	1	1	499053	568840	1	1	1	1	1.75796e-06	568840	1	1	1	1	1.75796e-06	568840
WP_000495684.1	Putative transcriptional regulator	40.6337	10.3909	0.54022	NC	574773	717767	3.0094e+06	1.40994e+06	1	1.00188e+06	940920	1	0.407657	2.45304	1.39583	0.71642	1.00188e+06	9.98124e-07	7.09248e-07	1.40994e+06
WP_000356975.1	Regulatory protein MsrR	36.9708	10.2473	-0.514679	NC	725280	1	1	1	688760	1	1	1	725280	1.37878e-06	1	1	1	1	1	1
WP_000072632.1	Restriction endonuclease subunit S	47.6824	10.1757	-0.73439	NC	1	1	284575	331080	1	175680	1	1	3.02042e-06	331080	175680	5.69217e-06	175680	5.69217e-06	3.02042e-06	331080
WP_000455733.1	Tandem-type lipoprotein	31.708	9.1632	-0.937868	NC	1.07719e+06	1	1	555140	1	1	1	1	1.94038	0.515362	1	1	1	1	1.80135e-06	555140
WP_000935984.1	UDP-N-acetylmuramoyl-L-alanine--D-glutamate ligase - MurD	49.8578	5.6764	-0.167929	NP	1	228085	312037	360980	1	1	1	1	2.77024e-06	360980	4.38433e-06	228085	1	1	2.77024e-06	360980
WP_000894028.1	Ybbr-like domain-containing protein	34.6395	5.8879	-0.442258	NC	1	203630	356130	590587	1	223600	1	1	1.69323e-06	590587	1.09807	0.910689	223600	4.47227e-06	1.69323e-06	590587
WP_000786119.1	Yhge/Pip domain-containing protein - Phage infection protein	108.852	9.9371	-0.293253	NC	1.34165e+06	1	1	594070	785955	565315	1	1	2.2584	0.442791	565315	1.76893e-06	565315	1.76893e-06	1.6833e-06	594070
